# Supplementary material for: Country-scale assessment of urban areas, population, and households exposed to land subsidence using Sentinel-1 InSAR, and GPS time series
Source: Nat Hazards (Dordr). 2023 Oct 29;120(2):1577–601. doi: 10.1007/s11069-023-06259-5 (PMC10824816; doi:10.1007/s11069-023-06259-5)
Supplement: Supplementary file 2 — Supplementary file2 (XLSX 134 KB) [file 11069_2023_6259_MOESM2_ESM.xlsx]

## Sheet: Sheet1
	Region ID	State	Urban locality	Area 1 (velocity -2.8 - -5 cm/yr)	Population 1 (velocity -2.8 - -5 cm/yr)	Number of households 1 (velocity -2.8 - -5 cm/yr)	Area 2 (velocity -5- -10 cm/yr)	Population 2 (velocity -5- -10 cm/yr)	Number of households 2 (velocity -5- -10 cm/yr)	Area 3 (velocity ≤-10 cm/yr)	Population 3 (velocity ≤-10 cm/yr)	Number of households 3 (velocity ≤-10 cm/yr)	Total area	Total population	Total of households	Maximum subsidence velocity cm/year	Maximum subsidence velocity (LOS) cm/year	Lon	Lat	Outcropping lithology SGM,2020	Average slope (degree)	Aquifer unit (CONAGUA 2020)	Aquifer avaliability (CONAGUA 2020)	Aquifer condition (CONAGUA 2020)
	19	STATE OF MEXICO	Ciudad Nezahualcóyotl	0	0	0	0.6	12494	3512	83.7	1750092	519289	84.3	1762586	522801	-42.8	-30.3	-99.033	19.432	Alluvial, Basalt-Andesite	0.5	Zona Metropolitana de la Cd. de México, Texcoco	No	Stressed
	19	MEXICO CITY	Gustavo A. Madero	5.3	71741	25631	4.7	108413	37345	41.4	557546	173356	51.4	737700	236332	-36.9	-26	-99.054	19.459	, Alluvial, Andesite-Dacite	0.8	Zona Metropolitana de la Cd. de México	No	Stressed
	19	MEXICO CITY	Venustiano Carranza	0	0	0	0	0	0	47.1	591391	201332	47.1	591391	201332	-36.4	-25.8	-99.048	19.442	Alluvial	0.7	Zona Metropolitana de la Cd. de México	No	Stressed
	19	STATE OF MEXICO	Ecatepec de Morelos	27.2	267710	90242	27.3	289483	97638	43.7	705934	208958	98.2	1263127	396838	-35	-24.9	-99.045	19.489	, Alluvial, Andesite-Dacite	0.5	Zona Metropolitana de la Cd. de México, Cuautitlan - Pachuca, Texcoco	No	Stressed
	19	MEXICO CITY	Iztacalco	0	0	0	2.3	39303	14315	32.8	543797	176625	35.1	583100	190940	-33.5	-23.8	-99.058	19.42	Alluvial	0.5	Zona Metropolitana de la Cd. de México	No	Stressed
	19	MEXICO CITY	Iztapalapa	14.6	243747	77776	33.8	743462	215149	51.4	796981	231602	99.9	1784190	524527	-33.1	-23.5	-99.038	19.353	Alluvial, Andesite-Basalt	1	Zona Metropolitana de la Cd. de México	No	Stressed
	19	STATE OF MEXICO	Colonia San Miguel las Tablas	0	0	0	0	0	0	3.3	21580	6545	3.3	21580	6545	-32.7	-26.7	-98.964	19.29	Alluvial	0.5	Zona Metropolitana de la Cd. de México, Chalco - Amecameca	No	Stressed
	19	STATE OF MEXICO	Xico	0.3	5369	1980	5.7	58392	17792	31	466238	130207	36.9	529999	149979	-32.7	-26.7	-98.96	19.29	Alluvial, Andesite-Basalt, Basalt-Andesite	1.2	Zona Metropolitana de la Cd. de México, Chalco - Amecameca	No	Stressed
	19	MEXICO CITY	Tláhuac	4.7	83262	26562	10.6	163243	47930	27.1	291166	89111	42.4	537671	163603	-28.1	-22.1	-99.046	19.282	, Alluvial, Andesite-Basalt, Basalt-Andesite	1.1	Zona Metropolitana de la Cd. de México	No	Stressed
	19	MEXICO CITY	Xochimilco	3	36032	12461	16.7	174567	56922	16	167886	48692	35.7	378485	118075	-24.7	-20.2	-99.022	19.261	, Alluvial, Basalt-Andesite	1.1	Zona Metropolitana de la Cd. de México	No	Stressed
	19	STATE OF MEXICO	Chimalhuacán	4	36923	11284	10.6	199479	55259	15.9	321321	88699	30.5	557723	155242	-22.8	-18.6	-98.989	19.429	Alluvial, Basalt-Andesite	0.8	Texcoco	No	Stressed
	19	STATE OF MEXICO	Los Reyes Acaquilpan	1.1	9504	2873	3.2	24416	6897	9.4	160746	45781	13.7	194666	55551	-22.8	-18.6	-98.992	19.368	Alluvial, Andesite-Basalt	1	Zona Metropolitana de la Cd. de México, Texcoco	No	Stressed
	19	MEXICO CITY	San Andrés Mixquic	0	0	0	0	0	0	4.3	28213	7253	4.3	28213	7253	-20.5	-16.7	-98.965	19.231	Alluvial	0.9	Zona Metropolitana de la Cd. de México, Chalco - Amecameca	No	Stressed
	17	ZACATECAS	Chaparrosa	0	0	0	0	0	0	2.2	4692	1392	2.2	4692	1392	-19.3	-13.6	-102.281	23.089	Alluvial	0.2	Chupaderos	No	Stressed
	19	MEXICO CITY	San Nicolás Tetelco	0.2	1969	541	0.7	6939	1839	4.2	23027	6731	5	31935	9111	-18.8	-15.4	-98.969	19.222	Alluvial, Basalt-Andesite	2	Zona Metropolitana de la Cd. de México	No	Stressed
	19	STATE OF MEXICO	Chalco de Díaz Covarrubias	0	308	98	4.1	39939	12569	14.7	142504	43146	18.9	182751	55813	-18.3	-14.9	-98.913	19.246	Alluvial	1.1	Chalco - Amecameca	No	Stressed
	19	MEXICO CITY	San Antonio Tecómitl	0	0	0	0.4	3080	839	1.9	14115	4169	2.3	17195	5008	-18	-14.7	-98.987	19.22	Alluvial, Basalt-Andesite	2.1	Zona Metropolitana de la Cd. de México	No	Stressed
	19	STATE OF MEXICO	Emiliano Zapata	1.3	16140	4711	2	12214	3658	0.6	7866	2028	4	36220	10397	-17.4	-14.2	-98.982	19.356	Alluvial, Andesite-Basalt	2.6	Zona Metropolitana de la Cd. de México	No	Stressed
	19	STATE OF MEXICO	San Lorenzo Chimalpa	0	0	0	0	0	0	1.6	9578	2711	1.6	9578	2711	-16.9	-13.7	-98.92	19.235	Alluvial	0.5	Chalco - Amecameca	No	Stressed
	19	STATE OF MEXICO	San Martín Xico Nuevo	0	0	0	0	0	0	1.2	7916	2225	1.2	7916	2225	-16.9	-13.7	-98.917	19.237	Alluvial	0.4	Chalco - Amecameca	No	Stressed
	19	STATE OF MEXICO	San Mateo Huitzilzingo	0	0	0	0	0	0	2.7	14238	3926	2.7	14238	3926	-16.9	-13.7	-98.921	19.232	Alluvial	0.8	Chalco - Amecameca	No	Stressed
	19	STATE OF MEXICO	San Pablo Atlazalpan	0.4	1171	388	3.1	15638	4693	2.6	18752	5315	6.1	35561	10396	-16.9	-13.7	-98.915	19.231	Alluvial, Basalt-Andesite	1.2	Chalco - Amecameca	No	Stressed
	6	JALISCO	Jocotepec	0	0	0	1	2942	855	2.2	14259	4420	3.2	17201	5275	-16.5	-12.1	-103.433	20.29	Alluvial	2.3	Chapala	Yes	Non-stressed
	19	MEXICO CITY	Cuauhtémoc	7.1	101322	46167	12.5	243025	95848	9.8	196275	71985	29.5	540622	214000	-16.5	-11.8	-99.126	19.407	Alluvial	0.8	Zona Metropolitana de la Cd. de México	No	Stressed
	19	STATE OF MEXICO	Santa Catarina Ayotzingo	0	0	0	0.6	6067	1925	1.2	13954	3991	1.8	20021	5916	-16.2	-13.2	-98.934	19.212	Alluvial, Basalt-Andesite	2.7	Chalco - Amecameca	No	Stressed
	19	STATE OF MEXICO	Tlalnepantla	0.7	20180	6182	2.2	19195	5932	0.1	1381	426	3	40756	12540	-15.6	-11.1	-99.09	19.51	Alluvial, Andesite-Dacite	2.5	Zona Metropolitana de la Cd. de México	No	Stressed
	1	COAHUILA	La Partida	0	0	0	0.3	93	27	1.5	4129	1236	1.7	4222	1263	-14.3	-11.2	-103.298	25.585	Alluvial	0.2	Principal - Region Lagunera	No	Stressed
	15	PUEBLA	La Purísima	1.9	1077	309	2.3	719	241	3.4	2218	684	7.6	4014	1234	-14.3	-10.6	-97.57	18.831	Andesitic tuff	1	Valle de Tecamachalco	No	Stressed
	1	COAHUILA	Francisco I. Madero (Chávez)	0	0	0	0	0	0	10.1	32704	11166	10.1	32704	11166	-13.8	-10.8	-103.272	25.788	Alluvial	0.2	Principal - Region Lagunera	No	Stressed
	19	MEXICO CITY	Benito Juárez	8.7	127035	57873	6.8	125960	54767	3.1	51171	21111	18.6	304166	133751	-13.6	-9.7	-99.132	19.395	Alluvial	0.9	Zona Metropolitana de la Cd. de México	No	Stressed
	19	STATE OF MEXICO	Ixtapaluca	3.8	61726	20573	6.3	54284	16087	4.3	74762	21656	14.4	190772	58316	-13.5	-11	-98.923	19.296	Alluvial, Basalt-Andesite	1.9	Zona Metropolitana de la Cd. de México, Chalco - Amecameca, Texcoco	No	Stressed
	15	PUEBLA	Palmar de Bravo	0.4	1640	457	0.4	1339	392	0.9	2403	721	1.7	5382	1570	-13.4	-9.9	-97.552	18.838	Andesitic tuff	0.3	Valle de Tecamachalco	No	Stressed
	19	STATE OF MEXICO	San Juan Tezompa	0	0	0	0.2	1801	621	3	20389	5994	3.3	22190	6615	-13.2	-10.7	-98.957	19.213	Alluvial, Basalt-Andesite	1.8	Zona Metropolitana de la Cd. de México, Chalco - Amecameca	No	Stressed
	21	STATE OF MEXICO	Jaltenco	0	0	0	2.5	8053	2280	2.8	7036	2031	5.3	15089	4311	-12.9	-9.2	-99.096	19.751	Alluvial	0.3	Cuautitlan - Pachuca	No	Stressed
	21	STATE OF MEXICO	Santa Ana Nextlalpan	0	0	0	5.9	10297	3065	4.7	12431	3587	10.7	22728	6652	-12.9	-9.2	-99.091	19.745	Alluvial	0.2	Cuautitlan - Pachuca	No	Stressed
	19	STATE OF MEXICO	La Magdalena Atlicpac	0.6	13998	3854	2.9	36896	10039	0.7	11367	3227	4.2	62261	17120	-12.8	-10.4	-98.966	19.373	Alluvial, Basalt-Andesite	1	Texcoco	No	Stressed
	2	GUANAJUATO	Santa Rosa	0	0	0	0	17	8	0.6	2819	788	0.6	2836	796	-12.7	-9.3	-100.925	20.566	Sandstone-Polygenic conglomerate	0.1	Valle de Celaya	No	Stressed
	1	COAHUILA	Torreón	44.3	180066	64511	46.9	243501	88053	9.3	65722	25930	100.4	489289	178494	-12.6	-9.9	-103.316	25.546	Alluvial	0.4	Principal - Region Lagunera	No	Stressed
	1	COAHUILA	Hidalgo	0	0	0	1.1	4351	1293	0.9	2779	808	2.1	7130	2101	-12.6	-9.8	-103.279	25.817	Alluvial	0.1	Principal - Region Lagunera	No	Stressed
	1	COAHUILA	Matamoros	0	0	0	7	34482	10701	12.3	31606	10459	19.3	66088	21160	-12.4	-9.8	-103.285	25.543	Alluvial	0.4	Principal - Region Lagunera	No	Stressed
	19	MEXICO CITY	Santa Catarina Yecahuitzotl	0	0	0	1.3	13426	4370	0.8	9590	2764	2.1	23016	7134	-12.4	-10.1	-98.974	19.309	Alluvial, Andesite-Basalt	1.8	Zona Metropolitana de la Cd. de México	No	Stressed
	19	MEXICO CITY	San Juan Ixtayopan	1.7	24581	7613	1.2	11338	3303	0.6	5613	1581	3.5	41532	12497	-12.3	-10	-98.996	19.244	Alluvial, Basalt-Andesite	2.9	Zona Metropolitana de la Cd. de México	No	Stressed
	1	COAHUILA	El Cambio	0	0	0	0.6	2135	583	0.4	1825	540	1	3960	1123	-12.1	-9.5	-103.321	25.641	Alluvial	0.2	Principal - Region Lagunera	No	Stressed
	1	COAHUILA	San Antonio del Coyote	0.5	1606	492	1.7	7036	2056	0.5	571	153	2.8	9213	2701	-12	-9.4	-103.309	25.693	Alluvial	0.7	Principal - Region Lagunera	No	Stressed
	2	GUANAJUATO	San José de Guanajuato	0	0	0	0.7	2776	752	0	36	14	0.7	2812	766	-11.9	-8.7	-100.895	20.558	Sandstone-Polygenic conglomerate	0.1	Valle de Celaya	No	Stressed
	19	STATE OF MEXICO	Tecamachalco	0	0	0	2.7	32453	8864	1.8	14402	4342	4.4	46855	13206	-11.9	-9.7	-98.965	19.371	Alluvial, Basalt-Andesite	1.1	Zona Metropolitana de la Cd. de México, Texcoco	No	Stressed
	8	STATE OF MEXICO	Santa María la Asunción	0	0	0	11.2	47821	14031	0.7	4860	1283	12	52681	15314	-11.6	-8.5	-99.544	19.261	Alluvial	0.6	Valle de Toluca	No	Stressed
	8	STATE OF MEXICO	San Mateo Atenco	7.4	15370	4073	32.9	123604	34169	1.4	8901	2288	41.7	147875	40530	-11.6	-8.5	-99.537	19.262	Alluvial, Lacustrine	0.8	Valle de Toluca	No	Stressed
	7	AGUASCALIENTES	Aguascalientes	37.4	193920	67396	68.1	339733	119298	10.4	46923	15324	115.9	580576	202018	-11.1	-8.9	-102.279	21.931	, Sandstone-Polygenic conglomerate, Polygenic conglomerate, Rhyolitic tuff, Alluvial	1.3	Valle de Aguascalientes	No	Stressed
	6	JALISCO	La Tijera	1.3	2308	998	6.1	17479	5893	2.4	10646	3931	9.8	30433	10822	-11	-8	-103.44	20.578	Rhyolitic tuff	1.5	Toluquilla	No	Stressed
	6	JALISCO	Palomar	1.3	2308	998	1.3	3447	1129	1.2	6169	2320	3.8	11924	4447	-11	-8	-103.448	20.583	Rhyolitic tuff	2.2	Toluquilla	No	Stressed
	6	JALISCO	Ocotlán	1.7	5281	1727	5.2	11270	3514	0.1	56	29	7	16607	5270	-11	-8.8	-102.762	20.323	, Alluvial	0.7	Ocotlan	No	Non-stressed
	6	JALISCO	Los Gavilanes	0.2	965	321	5.4	10105	3817	1.5	8114	3011	7.2	19184	7149	-11	-8	-103.44	20.571	Rhyolitic tuff	1.9	Toluquilla	No	Stressed
	6	JALISCO	Zapopan	2.8	9641	2970	3.2	21249	6231	0.9	2532	920	6.8	33422	10121	-10.8	-7.9	-103.44	20.591	Rhyolitic tuff	1.4	Toluquilla	No	Stressed
	7	AGUASCALIENTES	Corral de Barrancos	0.3	2854	807	3.9	8481	2814	1.3	3483	1145	5.5	14818	4766	-10.7	-8.6	-102.326	21.937	Alluvial	1.2	Valle de Aguascalientes	No	Stressed
	7	AGUASCALIENTES	El Llano	0	0	0	6.7	15537	5361	2.6	8636	2797	9.3	24173	8158	-10.7	-8.6	-102.324	21.936	Sandstone-Polygenic conglomerate, Alluvial	0.8	Valle de Aguascalientes	No	Stressed
	7	AGUASCALIENTES	Ex-Viñedos Guadalupe	0	0	0	0	0	0	0.7	11391	3848	0.7	11391	3848	-10.5	-8.4	-102.274	21.957	Polygenic conglomerate, Alluvial	2.3	Valle de Aguascalientes	No	Stressed
	7	AGUASCALIENTES	Jesús Gómez Portugal (Margaritas)	0	0	0	1.1	8439	2394	1.2	4207	1469	2.2	12646	3863	-10.5	-8.4	-102.29	22.006	Alluvial	1	Valle de Aguascalientes	No	Stressed
	7	AGUASCALIENTES	Cartagena Fraccionamiento	0	0	0	0	0	0	0.5	7647	2625	0.5	7647	2625	-10.5	-8.4	-102.277	21.956	Alluvial	1.6	Valle de Aguascalientes	No	Stressed
	19	STATE OF MEXICO	San Sebastián Chimalpa	0	0	0	1.9	28271	7742	0.4	8398	2425	2.3	36669	10167	-10.3	-8.4	-98.961	19.378	Alluvial	1.1	Texcoco	No	Stressed
	1	DURANGO	San Felipe	0	0	0	0.5	1249	357	0.4	2211	593	0.8	3460	950	-10.2	-8	-103.384	25.695	Alluvial	0.1	Principal - Region Lagunera	No	Stressed
	6	JALISCO	Tlaquepaque	6.5	30134	9232	4.2	18942	5619	0	0	0	10.8	49076	14851	-10	-7	-103.431	20.588	Rhyolitic tuff, Alluvial	0.9	Toluquilla	No	Stressed
	7	AGUASCALIENTES	Jesús María	5	27982	7307	7.1	43836	15542	0.2	45	53	12.3	71863	22902	-10	-8	-102.285	21.949	Sandstone-Polygenic conglomerate, Alluvial	1	Valle de Aguascalientes	No	Stressed
	5	HIDALGO	Tlalminulpa	1.4	8676	2588	4	13998	3926	0	0	0	5.4	22674	6514	-9.9	-7.1	-99.223	20.073	Alluvial, Lacustrine	1.2	Valle del Mezquital	Yes	Non-stressed
	5	HIDALGO	Tlaxcoapan	3	11714	3533	5.3	21111	5790	0	0	0	8.3	32825	9323	-9.9	-7.1	-99.224	20.082	Alluvial, Lacustrine	1	Valle del Mezquital	Yes	Non-stressed
	7	AGUASCALIENTES	Paseos de Aguascalientes	0	0	0	1.3	9766	3739	0	0	0	1.3	9766	3739	-9.9	-7.9	-102.299	21.968	Alluvial	0.4	Valle de Aguascalientes	No	Stressed
	7	AGUASCALIENTES	Arboledas Paso Blanco Fraccionamiento	0	0	0	1.3	9766	3739	0	0	0	1.3	9766	3739	-9.9	-7.9	-102.299	21.965	Alluvial	0.4	Valle de Aguascalientes	No	Stressed
	21	STATE OF MEXICO	Prados San Francisco	0	0	0	0.8	3702	1180	0	0	0	0.8	3702	1180	-9.8	-7	-99.082	19.723	Alluvial	0.3	Cuautitlan - Pachuca	No	Stressed
	7	AGUASCALIENTES	Pocitos	0.3	836	324	7.2	17769	5325	0	0	0	7.5	18605	5649	-9.7	-7.8	-102.323	21.918	Sandstone-Polygenic conglomerate, Alluvial	1.3	Valle de Aguascalientes	No	Stressed
	21	STATE OF MEXICO	San Francisco Coacalco	13.5	176768	59972	7.2	81563	28749	0	0	0	20.6	258331	88721	-9.7	-6.9	-99.078	19.652	Alluvial	0.6	Cuautitlan - Pachuca	No	Stressed
	17	MICHOACAN	Zamora de Hidalgo	5.6	32207	11896	13	101849	35961	0	0	0	18.6	134056	47857	-9.6	-8.8	-102.289	19.991	Alluvial	0.3	Zamora	No	Non-stressed
	1	COAHUILA	Luchana	0	0	0	1.9	2708	985	0	0	0	1.9	2708	985	-9.4	-7.3	-103.194	25.791	Alluvial	0.3	Principal - Region Lagunera	No	Stressed
	17	SAN LUIS POTOSI	El Barril	0	0	0	2.6	4818	1649	0	0	0	2.6	4818	1649	-9.3	-7.8	-102.145	23.078	Alluvial	0.6	El Barril	No	Stressed
	21	STATE OF MEXICO	Pueblo Nuevo de Morelos	0	0	0	7.8	11711	7100	0	0	0	7.8	11711	7100	-9.3	-6.6	-99.066	19.76	Alluvial	0.4	Cuautitlan - Pachuca	No	Stressed
	21	STATE OF MEXICO	Ojo de Agua	9.8	93701	34987	2	10550	3111	0	0	0	11.8	104251	38098	-9.2	-6.5	-99.011	19.684	Alluvial	1	Cuautitlan - Pachuca	No	Stressed
	24	GUANAJUATO	Plan de Ayala (Santa Rosa)	0	0	0	1.3	5530	1393	0	0	0	1.3	5530	1393	-9.2	-7.1	-101.72	21.072	Sandstone-Polygenic conglomerate	0.3	Valle de Leon	No	Stressed
	10	BAJA CALIFORNIA	Nuevo León	0	0	0	3.9	3776	1421	0	0	0	3.9	3776	1421	-9.1	-6.6	-115.189	32.415	Alluvial	0.1	Valle de Mexicali	No	Stressed
	19	MEXICO CITY	Coyoacán	9.6	98983	35944	4.2	23588	9022	0	0	0	13.8	122571	44966	-9.1	-6.4	-99.101	19.301	, Alluvial	1	Zona Metropolitana de la Cd. de México	No	Stressed
	19	MEXICO CITY	Tlalpan	3.8	45578	18032	5.3	27797	9950	0	0	0	9.1	73375	27982	-9.1	-6.5	-99.101	19.296	Alluvial	0.4	Zona Metropolitana de la Cd. de México	No	Stressed
	2	MICHOACAN	Morelia	0.8	7539	3868	2	36271	19332	0	0	0	2.8	43810	23200	-8.9	-6.4	-101.301	19.671	Basalt, Ignimbrite-Rhyolite	1.7	Morelia - Querendaro	No	Non-stressed
	21	STATE OF MEXICO	San Pablo de las Salinas	7.2	126817	42332	2.8	42905	15481	0	0	0	10	169722	57813	-8.9	-6.4	-99.085	19.66	Alluvial	1.2	Cuautitlan - Pachuca	No	Stressed
	24	GUANAJUATO	León de los Aldama	30.2	215958	65361	24.6	125329	35988	0	0	0	54.7	341287	101349	-8.9	-6.9	-101.72	21.082	Sandstone-Polygenic conglomerate,	0.6	Valle de Leon	No	Stressed
	21	STATE OF MEXICO	Ex-Hacienda Santa Inés	0	0	0	1.5	18769	10240	0	0	0	1.5	18769	10240	-8.7	-6.2	-99.067	19.703	Alluvial	0.4	Cuautitlan - Pachuca	No	Stressed
	5	HIDALGO	Santa Ana Ahuehuepan	1.6	2332	888	2	1258	470	0	0	0	3.7	3590	1358	-8.6	-6.2	-99.339	20.125	Lacustrine	1.8	Valle del Mezquital	Yes	Non-stressed
	21	STATE OF MEXICO	San Sebastián	0.8	5416	4014	11.9	20817	7266	0	0	0	12.7	26233	11280	-8.6	-6.1	-99.048	19.769	Alluvial	0.4	Cuautitlan - Pachuca, Valle de Toluca	No	Stressed
	2	GUANAJUATO	Cortazar	3.4	22626	7288	1	1958	593	0	0	0	4.4	24584	7881	-8.4	-6.2	-100.944	20.481	Sandstone-Polygenic conglomerate, Pyroclastic, Andesite-Basalt	1	Valle de Celaya	No	Stressed
	21	STATE OF MEXICO	Colonia el Salado	0.2	2239	696	3.7	35456	11692	0	0	0	3.9	37695	12388	-8.4	-6.5	-98.984	19.578	, Alluvial	0.2	Cuautitlan - Pachuca, Texcoco	No	Stressed
	6	JALISCO	Santa Anita Club de Golf	0.9	862	292	6.2	9913	3907	0	0	0	7.1	10775	4199	-8.3	-6.1	-103.466	20.569	Rhyolitic tuff	1.8	Toluquilla	No	Stressed
	6	JALISCO	San Agustín	3.9	10955	3571	7.8	14997	5743	0	0	0	11.8	25952	9314	-8.3	-6.1	-103.455	20.565	Rhyolitic tuff, Alluvial	1.4	Toluquilla	No	Stressed
	1	DURANGO	El Lucero (Arcinas)	0	0	0	0.9	2607	808	0	0	0	0.9	2607	808	-8	-6.3	-103.406	25.883	Alluvial	0.3	Principal - Region Lagunera	No	Stressed
	6	MICHOACAN	Villamar	0.7	1587	773	1.4	1396	559	0	0	0	2.1	2983	1332	-7.9	-6.2	-102.602	20.015	Alluvial, Andesite-Basalt	1.8	Cienega de Chapala	No	Non-stressed
	7	AGUASCALIENTES	San Antonio	0	0	0	0.8	3889	1127	0	0	0	0.8	3889	1127	-7.9	-6.3	-102.252	22.232	Alluvial	0.5	Valle de Aguascalientes	No	Stressed
	8	STATE OF MEXICO	San Mateo Otzacatipan	0.4	2230	863	19.5	65266	18687	0	0	0	19.9	67496	19550	-7.9	-5.8	-99.619	19.326	Alluvial	0.5	Valle de Toluca	No	Stressed
	8	STATE OF MEXICO	Santa Cruz Otzacatipan	0	0	0	8.7	27716	7774	0	0	0	8.7	27716	7774	-7.9	-5.8	-99.612	19.337	Alluvial	0.5	Valle de Toluca	No	Stressed
	8	STATE OF MEXICO	La Magdalena Otzacatipan	1	1646	919	6.7	21728	5830	0	0	0	7.7	23374	6749	-7.9	-5.8	-99.617	19.332	Alluvial	0.5	Valle de Toluca	No	Stressed
	8	STATE OF MEXICO	Santa Cruz Atzcapotzaltongo	8.2	34943	11668	5.3	10537	3022	0	0	0	13.5	45480	14690	-7.9	-5.8	-99.625	19.322	Alluvial	0.7	Valle de Toluca	No	Stressed
	8	STATE OF MEXICO	San Cristóbal Huichochitlán	9.8	34354	9338	19.5	64236	16901	0	0	0	29.3	98590	26239	-7.9	-5.8	-99.621	19.331	Alluvial	0.5	Valle de Toluca	No	Stressed
	16	GUERRERO	Corral Falso	0	0	0	1.3	1584	647	0	0	0	1.3	1584	647	-7.9	-6.1	-100.565	18.248	Polygenic conglomerate-Limestone	2.7	Altamirano - Cutzamala	Yes	Non-stressed
	16	GUERRERO	Ajuchitlán del Progreso	0	0	0	3.9	4101	1350	0	0	0	3.9	4101	1350	-7.9	-6.1	-100.512	18.148	Polygenic conglomerate-Limestone	0.9	Altamirano - Cutzamala	Yes	Non-stressed
	7	AGUASCALIENTES	Paseos de la Providencia Fraccionamiento	0	0	0	0.7	5543	2233	0	0	0	0.7	5543	2233	-7.8	-5.7	-102.278	22.024	Alluvial	0.4	Valle de Aguascalientes	No	Stressed
	8	STATE OF MEXICO	Lerma de Villada	5.4	8655	4062	15.6	45274	16134	0	0	0	21	53929	20196	-7.8	-5.7	-99.536	19.296	Alluvial	0.6	Valle de Toluca	No	Stressed
	24	GUANAJUATO	Santa Ana	0.2	2606	631	4.6	486	105	0	0	0	4.8	3092	736	-7.8	-6	-101.679	21.058	Sandstone-Polygenic conglomerate	0.2	Valle de Leon	No	Stressed
	24	GUANAJUATO	Pueblo Nuevo	0.3	1095	438	1.4	4619	1953	0	0	0	1.7	5714	2391	-7.7	-5.8	-101.369	20.534	Sandstone-Polygenic conglomerate, Sandstone-Rhyolitic tuff	1	Irapuato - Valle	No	Non-stressed
	17	COAHUILA	Viesca	1.5	1492	551	1.5	2030	721	0	0	0	3	3522	1272	-7.6	-5.7	-102.805	25.335	Lacustrine	0.6	Principal - Region Lagunera	No	Stressed
	27	JALISCO	Ciudad Guzmán	0.1	721	448	7.3	40413	13686	0	0	0	7.4	41134	14134	-7.6	-5.6	-103.479	19.715	Alluvial	0.7	Ciudad Guzman	No	Non-stressed
	21	STATE OF MEXICO	Alborada Jaltenco	1.5	26612	8617	0.2	1733	532	0	0	0	1.6	28345	9149	-7.5	-5.4	-99.072	19.658	Alluvial	2.8	Cuautitlan - Pachuca	No	Stressed
	2	GUANAJUATO	Salamanca	16.6	58594	20737	14.8	66779	23510	0	0	0	31.4	125373	44247	-7.4	-5.5	-101.215	20.573	Sandstone-Polygenic conglomerate, Pyroclastic	0.6	Irapuato - Valle	No	Non-stressed
	8	STATE OF MEXICO	San Lorenzo Tepaltitlán	4.5	28360	9983	11.2	32862	9826	0	0	0	15.7	61222	19809	-7.4	-5.5	-99.617	19.322	Alluvial	0.6	Valle de Toluca	No	Stressed
	8	STATE OF MEXICO	Crespa Floresta	3	27275	9712	15	53598	15867	0	0	0	18	80873	25579	-7.4	-5.5	-99.607	19.322	Alluvial	0.5	Valle de Toluca	No	Stressed
	8	STATE OF MEXICO	San Pedro Tultepec	0.9	36	14	3.1	10252	2445	0	0	0	4	10288	2459	-7.4	-5.4	-99.509	19.271	Alluvial	1.4	Valle de Toluca	No	Stressed
	21	STATE OF MEXICO	Villas de Tonanitla	0	0	0	0.3	2601	1397	0	0	0	0.3	2601	1397	-7.4	-5.3	-99.071	19.68	Alluvial	2.2	Cuautitlan - Pachuca	No	Stressed
	2	GUANAJUATO	San Elías	0.3	1876	545	0.2	688	221	0	0	0	0.5	2564	766	-7.3	-5.3	-100.841	20.631	Sandstone-Polygenic conglomerate	0.7	Valle de Celaya	No	Stressed
	5	HIDALGO	Presas	6.5	15973	5175	0.3	2631	798	0	0	0	6.8	18604	5973	-7.3	-5.2	-99.264	20.16	Basalt, Lacustrine	1.4	Valle del Mezquital	Yes	Non-stressed
	5	HIDALGO	Huitel	1.9	9449	2872	4.7	5262	1596	0	0	0	6.6	14711	4468	-7.3	-5.2	-99.269	20.162	Basalt, Lacustrine	2.5	Valle del Mezquital	Yes	Non-stressed
	5	HIDALGO	La Loma	3.1	12204	3788	4.7	5262	1596	0	0	0	7.8	17466	5384	-7.3	-5.2	-99.266	20.168	Basalt, Lacustrine	2.2	Valle del Mezquital	Yes	Non-stressed
	5	HIDALGO	Doxey	2.8	6504	1941	3.9	10836	2869	0	0	0	6.7	17340	4810	-7.2	-5.2	-99.246	20.09	Alluvial, Lacustrine	1.5	Valle del Mezquital	Yes	Non-stressed
	16	GUERRERO	Tlapehuala	0.3	364	115	2.1	6508	2177	0	0	0	2.4	6872	2292	-7.2	-5.6	-100.535	18.241	Polygenic conglomerate-Limestone	1.8	Altamirano - Cutzamala	Yes	Non-stressed
	21	STATE OF MEXICO	San Miguel Jaltocan	0	0	0	2	4098	1226	0	0	0	2	4098	1226	-7.2	-5.7	-99.05	19.717	Alluvial	0.1	Cuautitlan - Pachuca	No	Stressed
	24	GUANAJUATO	Abasolo	6.4	19844	5743	2.1	2704	731	0	0	0	8.5	22548	6474	-7.2	-5.5	-101.526	20.471	Sandstone-Rhyolitic tuff, Rhyolite-Rhyolitic tuff	1.7	Penjamo - Abasolo	No	Stressed
	5	HIDALGO	San Juan Tepa	3.3	3420	1270	4.8	5250	1936	0	0	0	8.1	8670	3206	-7.1	-5	-99.064	20.222	Alluvial, Lacustrine	2.5	Actopan - Santiago de Anaya	Yes	Non-stressed
	8	STATE OF MEXICO	San Lucas Tunco (San Lucas)	0	0	0	5.2	23803	5980	0	0	0	5.2	23803	5980	-7.1	-5.2	-99.53	19.234	Alluvial, Lacustrine	1	Valle de Toluca	No	Stressed
	2	GUANAJUATO	Los Prietos (El Cajón)	0	20	12	0.7	3396	1053	0	0	0	0.8	3416	1065	-7	-5.2	-101.265	20.579	Sandstone-Polygenic conglomerate	0.9	Irapuato - Valle	No	Non-stressed
	8	STATE OF MEXICO	Santa María Totoltepec	5.8	29527	10042	10.2	26168	8226	0	0	0	16	55695	18268	-7	-5.1	-99.596	19.296	Alluvial	0.5	Valle de Toluca	No	Stressed
	8	STATE OF MEXICO	San Jerónimo Chicahualco	4	11526	3470	16.5	71217	21860	0	0	0	20.4	82743	25330	-7	-5.1	-99.598	19.287	Alluvial	0.6	Valle de Toluca	No	Stressed
	8	STATE OF MEXICO	Santa Ana Tlapaltitlán	4.5	30861	9772	10.9	30343	9345	0	0	0	15.3	61204	19117	-7	-5.1	-99.599	19.299	Alluvial	0.7	Valle de Toluca	No	Stressed
	13	CHIHUAHUA	Santa Ana	0.9	871	376	2	2259	987	0	0	0	2.9	3130	1363	-7	-7	-107.478	29.028	Polygenic conglomerate	0.2	Baja Babicora	No	Stressed
	16	GUERRERO	Amuco de la Reforma	0	0	0	1.9	2860	1056	0	0	0	1.9	2860	1056	-7	-5.5	-100.644	18.287	Polygenic conglomerate-Limestone	1.8	Altamirano - Cutzamala	Yes	Non-stressed
	16	GUERRERO	Tanganhuato	0	0	0	0.5	855	300	0	0	0	0.5	855	300	-7	-5.5	-100.607	18.285	Polygenic conglomerate-Limestone	1	Altamirano - Cutzamala	Yes	Non-stressed
	2	GUANAJUATO	Fraccionamiento Rehilete	0.3	3381	1898	0.7	1047	1085	0	0	0	1	4428	2983	-6.9	-5	-100.924	20.536	Sandstone-Polygenic conglomerate	0.2	Valle de Celaya	No	Stressed
	8	STATE OF MEXICO	El Cerrillo Vista Hermosa	10.9	20190	7367	3.2	5178	1495	0	0	0	14.1	25368	8862	-6.9	-5	-99.538	19.33	Alluvial	0.5	Valle de Toluca	No	Stressed
	8	STATE OF MEXICO	Arroyo Vista Hermosa	7.9	11026	3114	6.3	20744	5730	0	0	0	14.3	31770	8844	-6.9	-5	-99.542	19.335	, Alluvial	0.4	Valle de Toluca	No	Stressed
	8	STATE OF MEXICO	La Constitución Toltepec	2.6	3558	928	6.3	16023	4391	0	0	0	8.9	19581	5319	-6.9	-5	-99.541	19.342	, Alluvial	0.2	Valle de Toluca	No	Stressed
	8	STATE OF MEXICO	San Francisco Totoltepec	10.3	20048	6058	9.7	21019	5857	0	0	0	20	41067	11915	-6.9	-5	-99.551	19.33	Alluvial	0.6	Valle de Toluca	No	Stressed
	17	ZACATECAS	Jerez de García Salinas	10.4	29875	12582	3.6	11234	4414	0	0	0	14	41109	16996	-6.9	-5.1	-103.006	22.671	Alluvial	0.6	Jerez	No	Non-stressed
	24	GUANAJUATO	Cuarta Brigada	0	0	0	0.6	3049	792	0	0	0	0.6	3049	792	-6.9	-5.2	-101.284	20.616	Sandstone-Polygenic conglomerate	0.1	Irapuato - Valle	No	Non-stressed
	2	GUANAJUATO	Roque	0	0	0	0.6	4252	1201	0	0	0	0.6	4252	1201	-6.8	-4.9	-100.835	20.584	Sandstone-Polygenic conglomerate	0.2	Valle de Celaya	No	Stressed
	6	MICHOACAN	Sahuayo de Morelos	1.2	2513	849	2.6	5388	1662	0	0	0	3.9	7901	2511	-6.8	-5.3	-102.704	20.05	Alluvial	0.4	Cienega de Chapala	No	Non-stressed
	8	STATE OF MEXICO	San Pedro Tlaltizapan	2.1	1400	359	1.2	6444	1559	0	0	0	3.3	7844	1918	-6.8	-5	-99.511	19.203	Alluvial, Lacustrine	0.3	Valle de Toluca	No	Stressed
	21	STATE OF MEXICO	Paseos del Valle	0	0	0	0.5	7753	3832	0	0	0	0.5	7753	3832	-6.8	-4.8	-99.076	19.7	Alluvial	0.6	Cuautitlan - Pachuca	No	Stressed
	1	DURANGO	Gómez Palacio	18	71203	23535	10.2	64786	20017	0	0	0	28.2	135989	43552	-6.7	-5.3	-103.501	25.588	Alluvial	0.4	Principal - Region Lagunera	No	Stressed
	2	GUANAJUATO	Salvatierra	6.1	14172	5381	0.5	562	195	0	0	0	6.6	14734	5576	-6.7	-5.5	-100.879	20.239	Sandstone-Polygenic conglomerate, Andesite-Basalt	2.4	Salvatierra - Acambaro	No	Stressed
	8	STATE OF MEXICO	San Salvador Tizatlalli	8	44790	14466	14.8	69751	21628	0	0	0	22.7	114541	36094	-6.7	-4.9	-99.554	19.261	Alluvial	0.6	Valle de Toluca	No	Stressed
	20	TAMAULIPAS	Nuevo Progreso	0.6	1441	419	1.9	3538	1089	0	0	0	2.5	4979	1508	-6.7	-4.8	-97.955	26.046	Alluvial	0.2	Bajo Rio Bravo	Yes	Non-stressed
	2	MICHOACAN	Pastor Ortiz	0	0	0	2.6	675	231	0	0	0	2.6	675	231	-6.6	-5.1	-101.602	20.289	Sandstone-Rhyolitic tuff	1.5	Pastor Ortiz - La Piedad, Penjamo - Abasolo	No	Stressed
	21	STATE OF MEXICO	La Providencia	2.7	9407	2327	0.8	3673	1497	0	0	0	3.5	13080	3824	-6.6	-4.4	-99.147	19.755	Alluvial	0.2	Cuautitlan - Pachuca	No	Stressed
	21	STATE OF MEXICO	Teoloyucan	8	22111	6140	0.8	3673	1497	0	0	0	8.8	25784	7637	-6.6	-4.4	-99.149	19.747	Alluvial	0.3	Cuautitlan - Pachuca	No	Stressed
	26	STATE OF MEXICO	Santa María del Llano	0	0	0	5.2	9196	2612	0	0	0	5.2	9196	2612	-6.6	-4.9	-99.725	19.635	Alluvial, Lacustrine	1.4	Ixtlahuaca - Atlacomulco	Yes	Non-stressed
	2	GUANAJUATO	San Nicolás de los Agustinos	0.9	2790	1005	0.4	1987	631	0	0	0	1.4	4777	1636	-6.5	-4.7	-100.963	20.248	Sandstone-Polygenic conglomerate	0.3	Cienega Prieta - Moroleon	No	Stressed
	5	HIDALGO	Colonia Teñhe	0	0	0	1.2	3185	972	0	0	0	1.2	3185	972	-6.5	-4.7	-99.179	20.193	Lacustrine	1.7	Valle del Mezquital	Yes	Non-stressed
	16	GUERRERO	Arcelia	5.8	24986	9200	1.4	2526	855	0	0	0	7.1	27512	10055	-6.5	-4.9	-100.288	18.337	Polygenic conglomerate-Limestone, Meta-andesite-Meta-sandstone	2.9	Arcelia	Yes	Non-stressed
	25	SAN LUIS POTOSI	Soledad de Graciano Sánchez	5.2	30570	11040	0.4	3253	1521	0	0	0	5.6	33823	12561	-6.5	-4.8	-100.888	22.204	Alluvial	0.2	San Luis Potosi	No	Stressed
	2	GUANAJUATO	Arboledas Ciudad Bajío	0	0	0	0.6	7064	3416	0	0	0	0.6	7064	3416	-6.4	-5.6	-101.242	20.575	Sandstone-Polygenic conglomerate	0.5	Irapuato - Valle	No	Non-stressed
	2	GUANAJUATO	Mexicanos	4.3	18636	5064	0.1	18	10	0	0	0	4.4	18654	5074	-6.4	-4.7	-101.066	20.535	Sandstone-Polygenic conglomerate	0.2	Valle de Celaya, Irapuato - Valle	No	Stressed, Non-stressed
	12	TAMAULIPAS	Tampico	0	0	0	5.2	238	100	0	0	0	5.2	238	100	-6.4	-4.8	-97.886	22.241	, Alluvial	1.8	Zona Sur	Yes	Non-stressed
	19	STATE OF MEXICO	El Pino	1	2868	1035	0.6	3888	1060	0	0	0	1.7	6756	2095	-6.4	-5.2	-98.958	19.356	Alluvial	2	Zona Metropolitana de la Cd. de México, Texcoco	No	Stressed
	26	STATE OF MEXICO	Santa Ana Ixtlahuaca (Santa Ana Ixtlahuacingo)	1.9	13276	3887	9.4	7158	2096	0	0	0	11.3	20434	5983	-6.4	-4.8	-99.877	19.591	Alluvial, Lacustrine	2.4	Ixtlahuaca - Atlacomulco	Yes	Non-stressed
	26	STATE OF MEXICO	Santa Ana la Ladera	1.1	7292	2334	9.4	10737	3144	0	0	0	10.5	18029	5478	-6.4	-4.8	-99.869	19.603	, Alluvial, Lacustrine	1.5	Ixtlahuaca - Atlacomulco	Yes	Non-stressed
	2	GUANAJUATO	Urireo	5.3	13885	5186	0.1	58	31	0	0	0	5.4	13943	5217	-6.3	-5.1	-100.839	20.226	Sandstone-Polygenic conglomerate, Andesite-Basalt	2.7	Salvatierra - Acambaro	No	Stressed
	2	MICHOACAN	San Lucas Pío	0	0	0	1.1	3871	1085	0	0	0	1.1	3871	1085	-6.3	-5.1	-100.93	19.796	Lacustrine	2.3	Morelia - Querendaro	No	Non-stressed
	6	JALISCO	Santa Anita	3.8	16059	5398	2.2	9437	3084	0	0	0	5.9	25496	8482	-6.3	-4.6	-103.448	20.559	Rhyolitic tuff, Alluvial	1	Toluquilla	No	Stressed
	16	MICHOACAN	Vicente Riva Palacio	0	0	0	0	89	30	0	0	0	0	89	30	-6.3	-4.9	-100.657	18.377	Polygenic conglomerate-Limestone	1.3	Huetamo	Yes	Non-stressed
	20	TAMAULIPAS	General Francisco Villa	2.4	2438	978	0.1	56	25	0	0	0	2.5	2494	1003	-6.3	-4.6	-98.086	25.014	Alluvial	0.2	Mendez - San Fernando	Yes	Non-stressed
	8	STATE OF MEXICO	Santiago Miltepec	4.2	20134	6510	3.7	8696	2318	0	0	0	7.9	28830	8828	-6.2	-4.6	-99.657	19.329	Alluvial	0.6	Valle de Toluca	No	Stressed
	8	STATE OF MEXICO	Santiago Tlaxomulco	2.4	11629	3359	0.4	614	231	0	0	0	2.7	12243	3590	-6.2	-4.6	-99.666	19.327	Alluvial	2	Valle de Toluca	No	Stressed
	8	STATE OF MEXICO	San Gaspar Tlahuelilpan	0	0	0	6.8	24799	7124	0	0	0	6.8	24799	7124	-6.2	-4.6	-99.545	19.248	Alluvial	0.6	Valle de Toluca	No	Stressed
	8	STATE OF MEXICO	San José Guadalupe Otzacatipan	0	0	0	13.5	46394	13955	0	0	0	13.5	46394	13955	-6.2	-4.6	-99.599	19.339	Alluvial	0.5	Valle de Toluca	No	Stressed
	17	ZACATECAS	San José de Lourdes	1.5	4587	1542	0.5	1199	412	0	0	0	2	5786	1954	-6.2	-4.6	-102.996	23.278	Alluvial	0.5	Aguanaval	No	Stressed
	21	STATE OF MEXICO	Granjas Ampliación Santa Rosa	1.6	9893	3157	0.4	7834	3007	0	0	0	2	17727	6164	-6.2	-4.4	-98.976	19.588	Alluvial	0.5	Cuautitlan - Pachuca	No	Stressed
	21	STATE OF MEXICO	Tepexpan	2.1	29328	9672	1.5	19108	6367	0	0	0	3.6	48436	16039	-6.2	-4.4	-98.992	19.585	Alluvial	0.2	Cuautitlan - Pachuca	No	Stressed
	21	STATE OF MEXICO	Colonia Lázaro Cárdenas (Los Hornos)	2.1	3753	1020	1.7	1980	661	0	0	0	3.9	5733	1681	-6.2	-4.5	-99.15	19.631	Alluvial	0.6	Cuautitlan - Pachuca	No	Stressed
	21	STATE OF MEXICO	Fuentes del Valle	2.7	17247	5844	3.5	5540	1655	0	0	0	6.3	22787	7499	-6.2	-4.5	-99.145	19.638	Alluvial	0.6	Cuautitlan - Pachuca	No	Stressed
	21	STATE OF MEXICO	Santa María Tonanitla	0.3	2686	718	1.8	4229	1146	0	0	0	2.2	6915	1864	-6.2	-4.2	-99.048	19.689	Alluvial	0.6	Cuautitlan - Pachuca	No	Stressed
	2	GUANAJUATO	Santiago Maravatío	2	4502	2058	0.8	1611	789	0	0	0	2.8	6113	2847	-6.1	-4.5	-100.999	20.181	Sandstone-Polygenic conglomerate, Andesite-Basalt	1.7	Cienega Prieta - Moroleon	No	Stressed
	7	AGUASCALIENTES	Macario J. Gómez Colonia	0	0	0	0.3	1354	386	0	0	0	0.3	1354	386	-6.1	-4.8	-102.254	21.978	Polygenic conglomerate	3	Valle de Chicalote	No	Stressed
	7	AGUASCALIENTES	Pabellón de Arteaga	1.7	17303	4691	1.8	14732	3984	0	0	0	3.5	32035	8675	-6.1	-4.9	-102.285	22.152	Alluvial	0.7	Valle de Aguascalientes	No	Stressed
	8	STATE OF MEXICO	San Andrés Cuexcontitlán	8.8	29794	7304	6.1	20365	4988	0	0	0	14.9	50159	12292	-6.1	-4.5	-99.615	19.357	Alluvial	0.4	Valle de Toluca	No	Stressed
	8	STATE OF MEXICO	San Diego de los Padres Cuexcontitlán	11.7	33192	9326	3.7	11090	2738	0	0	0	15.4	44282	12064	-6.1	-4.5	-99.607	19.362	, Alluvial	0.3	Valle de Toluca	No	Stressed
	8	STATE OF MEXICO	Toluca de Lerdo	5.6	21786	7784	3.1	669	216	0	0	0	8.7	22455	8000	-6.1	-4.5	-99.629	19.291	Alluvial	0.7	Valle de Toluca	No	Stressed
	16	GUERRERO	Ciudad Altamirano	0.8	3535	1350	4.3	9106	3526	0	0	0	5.1	12641	4876	-6.1	-4.8	-100.676	18.344	Polygenic conglomerate-Limestone	1.4	Altamirano - Cutzamala	Yes	Non-stressed
	26	STATE OF MEXICO	San Cristóbal de los Baños	3.2	5287	1383	6	10556	2782	0	0	0	9.2	15843	4165	-6.1	-4.6	-99.886	19.701	Alluvial, Lacustrine	2.4	Ixtlahuaca - Atlacomulco	Yes	Non-stressed
	26	STATE OF MEXICO	La Concepción de los Baños	17.1	21177	5658	5.1	5278	1391	0	0	0	22.2	26455	7049	-6.1	-4.6	-99.868	19.695	, Lacustrine	1.8	Ixtlahuaca - Atlacomulco	Yes	Non-stressed
	2	GUANAJUATO	Loma Pelada	0.9	4423	1355	0	0	0	0	0	0	1	4423	1355	-6	-2.4	-101.299	20.565	Sandstone-Polygenic conglomerate	1.2	Irapuato - Valle	No	Non-stressed
	6	JALISCO	Sayula	0	0	0	0.5	238	74	0	0	0	0.5	238	74	-6	-4.4	-103.583	19.889	Alluvial	0.5	Lagunas	Yes	Non-stressed
	2	GUANAJUATO	Huanímaro	0.2	191	69	1.4	597	216	0	0	0	1.6	788	285	-5.9	-4.5	-101.503	20.362	Sandstone-Rhyolitic tuff	2	Irapuato - Valle	No	Non-stressed
	3	SONORA	Bácum	1.8	4182	1500	0	0	0	0	0	0	1.8	4182	1500	-5.9	-4.3	-110.084	27.542	Alluvial	0.1	Valle del Yaqui	Yes	Non-stressed
	5	HIDALGO	Tetepango	13.9	25256	8105	0.1	35	14	0	0	0	13.9	25291	8119	-5.9	-4.2	-99.15	20.115	Alluvial, Lacustrine	2.7	Valle del Mezquital, Ajacuba	Yes	Non-stressed
	7	AGUASCALIENTES	Rincón de Romos	2.4	15990	4649	1.3	11791	3381	0	0	0	3.7	27781	8030	-5.9	-4.7	-102.313	22.226	Alluvial, Rhyolite-Ignimbrite	1	Valle de Aguascalientes	No	Stressed
	8	STATE OF MEXICO	San Lorenzo Coacalco (San Lorenzo)	4.1	8736	2789	3.8	12930	4029	0	0	0	7.8	21666	6818	-5.9	-4.4	-99.578	19.251	Alluvial	0.7	Valle de Toluca	No	Stressed
	16	GUERRERO	Cutzamala de Pinzón	0.6	672	308	2.5	2694	1129	0	0	0	3.1	3366	1437	-5.9	-4.6	-100.582	18.473	Polygenic conglomerate-Limestone	1.7	Altamirano - Cutzamala	Yes	Non-stressed
	16	GUERRERO	Changata	0	0	0	0.2	182	63	0	0	0	0.2	182	63	-5.9	-4.6	-100.585	18.27	Polygenic conglomerate-Limestone	0.9	Altamirano - Cutzamala	Yes	Non-stressed
	17	MICHOACAN	Jacona de Plancarte	0.9	1324	439	0.7	2758	1043	0	0	0	1.6	4082	1482	-5.9	-4.5	-102.298	19.974	Alluvial	0.7	Zamora	No	Non-stressed
	17	ZACATECAS	Miguel Hidalgo (Hidalgo)	0.6	2390	703	0.5	1666	501	0	0	0	1.2	4056	1204	-5.9	-4.2	-102.718	23.078	Alluvial	0.5	Calera	No	Stressed
	20	TAMAULIPAS	Ciudad Gustavo Díaz Ordaz	1.5	510	223	0.1	207	66	0	0	0	1.6	717	289	-5.9	-4.4	-98.617	26.227	Alluvial	0.1	Bajo Rio Bravo	Yes	Non-stressed
	24	GUANAJUATO	Irapuato	37	290534	89823	14.1	101559	28205	0	0	0	51.1	392093	118028	-5.9	-4.4	-101.353	20.668	Sandstone-Polygenic conglomerate, Sandstone-Rhyolitic tuff	0.4	Irapuato - Valle	No	Non-stressed
	24	GUANAJUATO	Romita	3.2	22567	6903	0.2	38	15	0	0	0	3.3	22605	6918	-5.9	-4.5	-101.504	20.879	Sandstone-Polygenic conglomerate	0.3	Silao - Romita	Yes	Non-stressed
	25	SAN LUIS POTOSI	Cedral	5	11659	4322	1.2	1148	460	0	0	0	6.2	12807	4782	-5.9	-4.3	-100.726	23.833	Alluvial	0.6	Cedral - Matehuala	No	Non-stressed
	26	STATE OF MEXICO	San Felipe Coamango	6.1	11170	3170	8.1	3238	1009	0	0	0	14.2	14408	4179	-5.9	-4.3	-99.594	19.85	Lacustrine, Andesite-Basalt	3.3	Polotitlan	No	Non-stressed
	26	STATE OF MEXICO	San Juan de las Manzanas	0	0	0	23.4	28373	7421	0	0	0	23.4	28373	7421	-5.9	-4.4	-99.826	19.558	Alluvial, Lacustrine	1.2	Ixtlahuaca - Atlacomulco	Yes	Non-stressed
	26	STATE OF MEXICO	Emiliano Zapata (Santo Domingo)	0.2	8212	2276	24.6	40749	10753	0	0	0	24.8	48961	13029	-5.9	-4.4	-99.821	19.562	, Alluvial, Lacustrine	1	Ixtlahuaca - Atlacomulco	Yes	Non-stressed
	26	STATE OF MEXICO	Dongu	5.4	5585	1585	24.6	12952	4036	0	0	0	30	18537	5621	-5.9	-4.3	-99.581	19.863	Lacustrine, Andesite-Basalt	3.2	Polotitlan, Valle del Mezquital	No, Yes	Non-stressed
	1	DURANGO	Bermejillo	0.7	2281	799	1	751	251	0	0	0	1.7	3032	1050	-5.8	-4.6	-103.625	25.898	Alluvial	0.3	Principal - Region Lagunera	No	Stressed
	6	JALISCO	Zapotitán de Hidalgo	1.9	3869	1505	0.1	109	32	0	0	0	1.9	3978	1537	-5.8	-4.3	-103.483	20.331	Alluvial	1.4	Huejotitlan	Yes	Non-stressed
	7	AGUASCALIENTES	Urbivilla del Vergel Fraccionamiento	0	0	0	0.2	3346	1485	0	0	0	0.2	3346	1485	-5.8	-4.7	-102.276	22.031	Alluvial	0.2	Valle de Aguascalientes	No	Stressed
	8	STATE OF MEXICO	San Miguel Totoltepec	7	8334	2684	12.2	37524	10942	0	0	0	19.2	45858	13626	-5.8	-4.2	-99.58	19.328	Alluvial	0.4	Valle de Toluca	No	Stressed
	8	STATE OF MEXICO	San Pedro Totoltepec	15	25986	8108	8.8	27713	9169	0	0	0	23.8	53699	17277	-5.8	-4.2	-99.58	19.32	Alluvial	0.5	Valle de Toluca	No	Stressed
	8	STATE OF MEXICO	San Francisco Coaxusco	4.9	30718	9410	2.7	25164	7666	0	0	0	7.6	55882	17076	-5.8	-4.3	-99.604	19.276	Alluvial	0.7	Valle de Toluca	No	Stressed
	8	STATE OF MEXICO	San Nicolás Tolentino	6.5	3206	965	8.1	24280	6619	0	0	0	14.6	27486	7584	-5.8	-4.2	-99.583	19.342	Alluvial	0.4	Valle de Toluca	No	Stressed
	19	STATE OF MEXICO	Santa Martha	2.1	11942	4056	0.9	16920	4815	0	0	0	3	28862	8871	-5.8	-4.7	-98.925	19.43	Alluvial	0.2	Texcoco	No	Stressed
	20	TAMAULIPAS	El Control	0.8	1102	449	0.7	1575	668	0	0	0	1.5	2677	1117	-5.8	-4.1	-97.813	25.958	Alluvial	0.1	Bajo Rio Bravo	Yes	Non-stressed
	26	STATE OF MEXICO	Guadalupe Cachi	0	0	0	19.3	28831	7855	0	0	0	19.3	28831	7855	-5.8	-4.3	-99.81	19.595	, Alluvial, Lacustrine	0.7	Ixtlahuaca - Atlacomulco	Yes	Non-stressed
	3	SONORA	Francisco Javier Mina (Campo 60)	1.1	2366	742	0	482	139	0	0	0	1.1	2848	881	-5.7	-4.2	-110.115	27.469	Alluvial	0.1	Valle del Yaqui	Yes	Non-stressed
	8	STATE OF MEXICO	San Pablo Autopan	14.6	62715	15701	4.9	20719	5261	0	0	0	19.5	83434	20962	-5.7	-4.2	-99.651	19.343	, Alluvial, Andesite-Basalt	0.7	Valle de Toluca	No	Stressed
	10	BAJA CALIFORNIA	Delta (Estación Delta)	0.2	971	346	3.3	4644	1834	0	0	0	3.4	5615	2180	-5.7	-4.1	-115.201	32.358	Alluvial	0	Valle de Mexicali	No	Stressed
	16	STATE OF MEXICO	San Francisco Soyaniquilpan	2.4	2074	674	0.7	700	240	0	0	0	3.1	2774	914	-5.7	-4.2	-99.523	20.009	Basalt, Andesite-Basalt, Lacustrine	3.2	Valle del Mezquital	Yes	Non-stressed
	20	NUEVO LEON	Ciudad General Terán	3.9	6657	2835	1.3	580	227	0	0	0	5.2	7237	3062	-5.7	-4.6	-99.675	25.249	Shale-Loam, Alluvial	0.7	Citricola Norte	No	Stressed
	21	STATE OF MEXICO	Cuautitlán Izcalli	25.1	84717	26402	4	7788	2415	0	0	0	29.1	92505	28817	-5.7	-4.1	-99.175	19.705	Lahar-Andesitic tuff, Alluvial	0.5	Cuautitlan - Pachuca	No	Stressed
	21	STATE OF MEXICO	Galaxia Cuautitlán	0.4	8506	3090	2.1	24325	9389	0	0	0	2.5	32831	12479	-5.7	-4.1	-99.166	19.693	Alluvial	0.2	Cuautitlan - Pachuca	No	Stressed
	21	STATE OF MEXICO	Fracción San Roque (El Prieto)	3.8	20338	6724	0.8	1685	545	0	0	0	4.7	22023	7269	-5.7	-4.1	-99.172	19.693	Alluvial	0.2	Cuautitlan - Pachuca	No	Stressed
	21	STATE OF MEXICO	San Mateo Ixtacalco	3	17482	7091	6.4	18703	6602	0	0	0	9.4	36185	13693	-5.7	-4.1	-99.172	19.704	Alluvial	0.2	Cuautitlan - Pachuca	No	Stressed
	21	STATE OF MEXICO	Santa María Huecatitla	3.7	6254	1748	3.4	6791	2093	0	0	0	7.1	13045	3841	-5.7	-4.1	-99.17	19.71	Alluvial	0.3	Cuautitlan - Pachuca	No	Stressed
	26	STATE OF MEXICO	Los Reyes	0.7	333	117	2.4	6078	2274	0	0	0	3.1	6411	2391	-5.7	-4.3	-99.765	19.689	, Andesitic tuff, Lacustrine	2.9	Ixtlahuaca - Atlacomulco	Yes	Non-stressed
	26	STATE OF MEXICO	Emilio Portes Gil	1.4	9952	2933	0	2805	726	0	0	0	1.4	12757	3659	-5.7	-4.3	-99.918	19.641	, Alluvial, Lacustrine	3.1	Ixtlahuaca - Atlacomulco	Yes	Non-stressed
	26	STATE OF MEXICO	San Agustín Mextepec	0.5	5365	1636	2	5610	1452	0	0	0	2.5	10975	3088	-5.7	-4.3	-99.917	19.632	, Lacustrine	2.5	Ixtlahuaca - Atlacomulco	Yes	Non-stressed
	2	MICHOACAN	Santa Ana Maya	1.8	2869	1115	0.1	27	14	0	0	0	1.9	2896	1129	-5.6	-3.9	-101.01	20.009	Lacustrine	0.4	Morelia - Querendaro	No	Non-stressed
	8	STATE OF MEXICO	Residencial Foresta	0.8	3832	1445	0.9	2111	564	0	0	0	1.6	5943	2009	-5.6	-4.1	-99.556	19.237	Alluvial	0.7	Valle de Toluca	No	Stressed
	8	STATE OF MEXICO	Sauces	4.4	22267	9387	2.7	16035	5756	0	0	0	7.1	38302	15143	-5.6	-4.1	-99.599	19.354	Alluvial	0.3	Valle de Toluca	No	Stressed
	8	STATE OF MEXICO	Hacienda Santín (Rancho Santín)	1.1	11846	5393	2.9	15913	5671	0	0	0	4	27759	11064	-5.6	-4.1	-99.594	19.35	Alluvial	0.4	Valle de Toluca	No	Stressed
	16	GUERRERO	San José Poliutla	1.5	2974	1388	0.8	1536	656	0	0	0	2.3	4510	2044	-5.6	-4.3	-100.381	18.274	Polygenic conglomerate-Limestone, Conglomerate-polygenic-Siltstone	2.6	Arcelia	Yes	Non-stressed
	20	NUEVO LEON	Linares	11.5	31091	11001	0	69	43	0	0	0	11.6	31160	11044	-5.6	-4.4	-99.593	24.86	Polygenic conglomerate, Shale-Loam	0.9	Citricola Sur	No	Stressed
	20	TAMAULIPAS	El Realito	0.8	258	88	0.2	315	104	0	0	0	0.9	573	192	-5.6	-4	-97.88	25.661	Alluvial	0.3	Bajo Rio Bravo	Yes	Non-stressed
	21	STATE OF MEXICO	Fraccionamiento Parque San Mateo (Hacienda San Mateo)	3.9	16150	7315	2.5	3885	1180	0	0	0	6.4	20035	8495	-5.6	-4	-99.161	19.72	Alluvial	0.2	Cuautitlan - Pachuca	No	Stressed
	21	STATE OF MEXICO	San Bartolo	4.4	17104	6135	2.5	3885	1180	0	0	0	6.9	20989	7315	-5.6	-4	-99.164	19.725	Alluvial, Lacustrine, Andesite-Basalt	2.4	Cuautitlan - Pachuca	No	Stressed
	26	STATE OF MEXICO	Pueblo Nuevo	1.1	3686	1200	6.6	5642	1998	0	0	0	7.7	9328	3198	-5.6	-4.2	-99.899	19.952	Andesitic tuff-Andesite, Lacustrine	2	Polotitlan, Ixtlahuaca - Atlacomulco	No, Yes	Non-stressed
	1	COAHUILA	Concordia (La Rosita)	1.4	4678	1353	0.8	3294	1040	0	0	0	2.2	7972	2393	-5.5	-4.3	-103.115	25.783	Alluvial	0.3	Principal - Region Lagunera	No	Stressed
	4	TAMAULIPAS	Hidalgo	2.6	2881	1503	0.2	18	6	0	0	0	2.9	2899	1509	-5.5	-4.3	-99.42	24.241	Polygenic conglomerate, Shale-Loam	0.8	Hidalgo - Villagran	No	Non-stressed
	5	HIDALGO	Tezoquipa	1.9	9285	2968	0.2	32	23	0	0	0	2.1	9317	2991	-5.5	-3.6	-99.198	20.055	Alluvial, Lacustrine	1.3	Valle del Mezquital	Yes	Non-stressed
	6	JALISCO	San Antonio Tlayacapan	2.5	3514	1922	6	8323	5369	0	0	0	8.5	11837	7291	-5.5	-4	-103.247	20.295	, Alluvial, Basalt-Andesite	2.1	Chapala	Yes	Non-stressed
	6	JALISCO	Ajijic	0.9	4720	1946	1.8	1482	1448	0	0	0	2.8	6202	3394	-5.5	-4	-103.251	20.298	, Alluvial	3.3	Chapala	Yes	Non-stressed
	15	PUEBLA	Palmarito Tochapan	9.8	13299	3880	1.1	4821	1243	0	0	0	10.9	18120	5123	-5.5	-4.1	-97.642	18.903	Andesitic tuff	0.7	Valle de Tecamachalco	No	Stressed
	16	GUERRERO	Pilcaya	0	0	0	0.8	867	270	0	0	0	0.8	867	270	-5.5	-4	-99.672	18.74	Lahar	4.6	Buenavista de Cuellar	Yes	Non-stressed
	21	STATE OF MEXICO	Zumpango de Ocampo	6.5	16652	7564	3.3	2310	689	0	0	0	9.7	18962	8253	-5.5	-4.8	-99.073	19.786	Alluvial, Lacustrine	0.6	Cuautitlan - Pachuca	No	Stressed
	25	NUEVO LEON	Doctor Arroyo	3.3	9506	3374	1.6	2316	847	0	0	0	4.9	11822	4221	-5.5	-3.8	-100.181	23.676	Alluvial	1.7	Doctor Arroyo	Yes	Non-stressed
	2	GUANAJUATO	Cárdenas	0	0	0	1.2	2942	950	0	0	0	1.2	2942	950	-5.4	-4.1	-101.22	20.63	Sandstone-Polygenic conglomerate	0.3	Irapuato - Valle	No	Non-stressed
	4	TAMAULIPAS	Soto la Marina	2.4	5419	1974	0.2	184	73	0	0	0	2.5	5603	2047	-5.4	-3.9	-98.197	23.776	Sandstone-Shale	1	Aldama - Soto La Marina	Yes	Non-stressed
	8	STATE OF MEXICO	Colonia los Cedros	3.1	15901	6108	2.5	10687	4585	0	0	0	5.6	26588	10693	-5.4	-4	-99.543	19.313	Alluvial	0.6	Valle de Toluca	No	Stressed
	12	SAN LUIS POTOSI	Tamuín	1	3438	1212	0.5	2238	740	0	0	0	1.5	5676	1952	-5.4	-4.3	-98.794	22.013	Shale-Loam, Alluvial	0.4	Tamuin	Yes	Non-stressed
	16	GUERRERO	Coyuca de Catalán	0.3	669	380	4.2	13963	5380	0	0	0	4.5	14632	5760	-5.4	-4.2	-100.706	18.334	Limestone, Polygenic conglomerate-Limestone	2.8	Altamirano - Cutzamala, Paso de Arena	Yes	Non-stressed
	21	STATE OF MEXICO	Cuautitlán	6.3	59761	20432	1	18816	7360	0	0	0	7.3	78577	27792	-5.4	-3.8	-99.157	19.682	Andesite, Alluvial	0.5	Cuautitlan - Pachuca	No	Stressed
	24	GUANAJUATO	Ciudad Manuel Doblado	3.1	5038	1864	0.6	11	6	0	0	0	3.6	5049	1870	-5.4	-4.2	-101.935	20.736	Rhyolitic tuff, Sandstone-Polygenic conglomerate	0.9	Rio Turbio	No	Stressed
	26	STATE OF MEXICO	Calvario del Carmen	0	0	0	7	7185	1567	0	0	0	7	7185	1567	-5.4	-4.1	-100.024	19.624	Andesite-Basalt	3.8	Ixtlahuaca - Atlacomulco	Yes	Non-stressed
	26	STATE OF MEXICO	San Miguel la Labor	0	0	0	7	7185	1567	0	0	0	7	7185	1567	-5.4	-4.1	-100.017	19.611	Andesite-Basalt	3.8	Ixtlahuaca - Atlacomulco	Yes	Non-stressed
	26	STATE OF MEXICO	San Nicolás Guadalupe	0	0	0	7	7185	1567	0	0	0	7	7185	1567	-5.4	-4.1	-100.036	19.613	Andesite-Basalt	3.8	Ixtlahuaca - Atlacomulco	Yes	Non-stressed
	0	VERACRUZ	Los Robles	0.1	233	109	0.4	1838	822	0	0	0	0.5	2071	931	-5.3	-4	-96.114	18.969	Alluvial, Lahar	1.4	Cotaxtla	No	Non-stressed
	2	GUANAJUATO	Santiago de Cuenda	0.6	4688	1118	0.3	2022	460	0	0	0	0.9	6710	1578	-5.3	-3.9	-100.991	20.601	Sandstone-Polygenic conglomerate	0.2	Valle de Celaya	No	Stressed
	2	MICHOACAN	Tungareo	2.5	5314	1718	0.6	293	92	0	0	0	3.2	5607	1810	-5.3	-4.1	-100.378	19.903	Lacustrine, Lahar	1.5	Maravatio - Contepec - E. Huerta	Yes	Non-stressed
	5	HIDALGO	Santiago Tezontlale	0.1	0	1	2.1	2813	1103	0	0	0	2.1	2813	1104	-5.3	-3.7	-99.097	20.161	Lacustrine	0.9	Ajacuba	Yes	Non-stressed
	16	GUERRERO	San Miguel Totolapan	0.4	938	354	2.2	2119	650	0	0	0	2.5	3057	1004	-5.3	-4.1	-100.395	18.153	Polygenic conglomerate-Limestone	2	Tlacotepec	Yes	Non-stressed
	20	TAMAULIPAS	Valle Hermoso	2.4	3321	1237	0.2	500	311	0	0	0	2.6	3821	1548	-5.3	-3.8	-97.819	25.64	Alluvial	0.1	Bajo Rio Bravo	Yes	Non-stressed
	26	STATE OF MEXICO	Dolores Hidalgo	0	0	0	6.5	8292	2258	0	0	0	6.5	8292	2258	-5.3	-4	-99.92	19.662	Alluvial, Lacustrine	3.4	Ixtlahuaca - Atlacomulco	Yes	Non-stressed
	2	GUANAJUATO	Apaseo el Grande	1.7	7031	1890	0	29	9	0	0	0	1.8	7060	1899	-5.2	-4.3	-100.681	20.567	Sandstone-Polygenic conglomerate, Andesite-Basalt	1.3	Valle de Celaya	No	Stressed
	8	STATE OF MEXICO	Santa María Rayón	0.8	6165	1458	0.4	486	156	0	0	0	1.2	6651	1614	-5.2	-3.9	-99.587	19.152	Lahar-Andesitic tuff, Alluvial	1	Valle de Toluca	No	Stressed
	12	TAMAULIPAS	Aldama	5.1	17753	7582	0.1	8	11	0	0	0	5.2	17761	7593	-5.2	-3.9	-98.077	22.903	Shale-Loam, Alluvial, Basalt	0.5	Aldama - Soto La Marina	Yes	Non-stressed
	16	GUERRERO	Tlalchapa	3.5	4297	1622	0.2	2	2	0	0	0	3.6	4299	1624	-5.2	-4	-100.494	18.41	Polygenic conglomerate-Limestone	0.8	Arcelia	Yes	Non-stressed
	16	GUERRERO	Iguala de la Independencia	21.5	105844	40674	0.4	430	194	0	0	0	21.9	106274	40868	-5.2	-3.7	-99.563	18.345	Alluvial, Rhyolite, Conglomerate-polygenic-Siltstone	1.8	Poloncingo, Iguala	Yes	Non-stressed
	16	GUERRERO	Coacoyula de Álvarez	1.3	3454	1718	0.3	63	22	0	0	0	1.6	3517	1740	-5.2	-4.3	-99.625	18.072	Sandstone-Shale, Limestone, Rhyolite	3.4	Iguala	Yes	Non-stressed
	17	ZACATECAS	Ramón López Velarde (Toribio)	0.6	2310	662	0.1	139	46	0	0	0	0.6	2449	708	-5.2	-3.7	-102.685	23.066	Alluvial	0.5	Calera	No	Stressed
	19	STATE OF MEXICO	Chicoloapan de Juárez	3.3	24637	7709	0.7	12765	3732	0	0	0	4	37402	11441	-5.2	-4.3	-98.925	19.426	Alluvial	0.2	Texcoco	No	Stressed
	20	TAMAULIPAS	Nueva Ciudad Guerrero	3.5	3289	1622	1.6	218	94	0	0	0	5.2	3507	1716	-5.2	-4	-99.215	26.564	Sandstone-Shale, , Shale	1.1	Bajo Rio Bravo	Yes	Non-stressed
	21	STATE OF MEXICO	Fraccionamiento Social Progresivo Santo Tomás Chiconautla	0	0	0	0.8	11544	3522	0	0	0	0.8	11544	3522	-5.2	-3.7	-98.994	19.654	Alluvial, Andesite-Basalt	3.5	Cuautitlan - Pachuca	No	Stressed
	22	SINALOA	Adolfo Ruiz Cortines	0.6	1241	386	1	4154	1150	0	0	0	1.6	5395	1536	-5.2	-3.9	-108.727	25.712	Alluvial	0.4	Rio Sinaloa	Yes	Non-stressed
	24	GUANAJUATO	El Carrizalito	0	0	0	0.5	2887	828	0	0	0	0.5	2887	828	-5.2	-3.9	-101.325	20.703	Sandstone-Polygenic conglomerate	0.5	Irapuato - Valle	No	Non-stressed
	0	OAXACA	San Pedro y San Pablo Teposcolula	0	0	0	0.9	675	473	0	0	0	0.9	675	473	-5.1	-3.3	-97.486	17.506	Alluvial	2.9	Tamazulapan	Yes	Non-stressed
	2	GUANAJUATO	Victoria de Cortazar	0.6	2102	715	0.6	28	14	0	0	0	1.2	2130	729	-5.1	-3.7	-101.034	20.345	Sandstone-Polygenic conglomerate	1.3	Valle de Celaya, Cienega Prieta - Moroleon	No	Stressed
	2	GUANAJUATO	Villagrán	0.6	2577	1231	0	39	180	0	0	0	0.6	2616	1411	-5.1	-4.3	-100.989	20.52	Sandstone-Polygenic conglomerate	0.2	Valle de Celaya	No	Stressed
	3	SONORA	Pueblo Yaqui	3.8	18287	6178	0.4	1857	663	0	0	0	4.2	20144	6841	-5.1	-4.3	-110.043	27.354	Alluvial	0.1	Valle del Yaqui	Yes	Non-stressed
	12	SAN LUIS POTOSI	Tamasopo	0.5	1457	568	1.2	1186	454	0	0	0	1.7	2643	1022	-5.1	-3.9	-99.392	21.933	Alluvial	3.6	Huasteca Potosina	Yes	Non-stressed
	16	GUERRERO	Cocula	0.5	152	79	0.6	911	403	0	0	0	1.1	1063	482	-5.1	-5.1	-99.66	18.234	Alluvial	2.6	Iguala	Yes	Non-stressed
	21	STATE OF MEXICO	Lomas de Tenopalco	0	0	0	2.2	9134	2498	0	0	0	2.2	9134	2498	-5.1	-3.7	-99.114	19.709	Andesite, Alluvial	3.2	Cuautitlan - Pachuca	No	Stressed
	21	STATE OF MEXICO	San Francisco Tenopalco	0.5	3104	861	2.2	9134	2498	0	0	0	2.7	12238	3359	-5.1	-3.7	-99.115	19.715	Andesite, Alluvial	2.6	Cuautitlan - Pachuca	No	Stressed
	21	STATE OF MEXICO	Melchor Ocampo	1	9555	2896	2.2	9134	2498	0	0	0	3.1	18689	5394	-5.1	-3.7	-99.122	19.716	Andesite, Alluvial	1.9	Cuautitlan - Pachuca	No	Stressed
	21	STATE OF MEXICO	Colonia 2 de Septiembre	0	0	0	2.2	9134	2498	0	0	0	2.2	9134	2498	-5.1	-3.7	-99.119	19.709	Andesite, Alluvial	3.2	Cuautitlan - Pachuca	No	Stressed
	21	STATE OF MEXICO	Paseos del Bosque Conjunto Urbano	0.1	159	373	0.2	3824	1484	0	0	0	0.2	3983	1857	-5.1	-3.6	-99.165	19.684	Alluvial	0.2	Cuautitlan - Pachuca	No	Stressed
	24	GUANAJUATO	San Juan de Abajo	1.1	7337	1776	0	222	54	0	0	0	1.1	7559	1830	-5.1	-3.9	-101.635	21.052	Sandstone-Polygenic conglomerate	0.4	Valle de Leon	No	Stressed
	24	GUANAJUATO	Álvaro Obregón (Santa Ana del Conde)	2.5	7598	2035	0.1	8	18	0	0	0	2.5	7606	2053	-5.1	-3.9	-101.578	20.952	Sandstone-Polygenic conglomerate, Andesite-Basalt	2.8	Valle de Leon	No	Stressed
	25	SAN LUIS POTOSI	Matehuala	23.1	86547	28808	0.1	139	42	0	0	0	23.2	86686	28850	-5.1	-3.7	-100.613	23.648	Alluvial	1.4	Cedral - Matehuala	No	Non-stressed
	0	OAXACA	San Andrés Lagunas	0	0	0	0.8	29	33	0	0	0	0.8	29	33	-5	-3.1	-97.52	17.568	Andesitic tuff-Andesite	3.1	Tamazulapan	Yes	Non-stressed
	4	TAMAULIPAS	Abasolo	3.1	2641	1122	0	0	0	0	0	0	3.1	2641	1122	-5	-3.6	-98.366	24.059	Sandstone-Shale, Polygenic conglomerate	0.9	Jimenez - Abasolo	Yes	Non-stressed
	7	AGUASCALIENTES	San Francisco de los Romo	3.4	18799	5380	0	0	0	0	0	0	3.4	18799	5380	-5	-4	-102.269	22.08	Alluvial	0.9	Valle de Aguascalientes	No	Stressed
	7	AGUASCALIENTES	Emiliano Zapata	0	0	0	0.5	3316	830	0	0	0	0.5	3316	830	-5	-4	-102.3	22.107	Alluvial	2.6	Valle de Aguascalientes	No	Stressed
	11	COAHUILA	Palaú	1.2	596	205	0	0	0	0	0	0	1.2	596	205	-5	-3.6	-101.42	27.906	Alluvial	2.5	Region Carbonifera	No	Non-stressed
	13	CHIHUAHUA	Miguel Ahumada	4	9404	3487	0.9	97	40	0	0	0	5	9501	3527	-5	-3.9	-106.52	30.627	Alluvial	0.1	Flores Magon - Villa Ahumada	No	Stressed
	13	CHIHUAHUA	Nuevo Casas Grandes	6.7	3304	1224	0	0	0	0	0	0	6.7	3304	1224	-5	-3.7	-107.922	30.456	Alluvial	0.2	Casas Grandes	No	Stressed
	21	STATE OF MEXICO	Santiago Teyahualco	8.7	115794	38921	1.8	3560	994	0	0	0	10.5	119354	39915	-5	-3.6	-99.134	19.653	Alluvial	1	Cuautitlan - Pachuca	No	Stressed
	24	GUANAJUATO	Los Ramírez	1.1	2754	689	0	0	0	0	0	0	1.1	2754	689	-5	-3.8	-101.646	21.021	Sandstone-Polygenic conglomerate	0.3	Valle de Leon	No	Stressed
	26	STATE OF MEXICO	Mayorazgo de León (Estación Río México)	0	0	0	6.6	10246	2746	0	0	0	6.6	10246	2746	-5	-3.7	-99.758	19.462	Alluvial, Lacustrine	3.8	Valle de Toluca	No	Stressed
	2	GUANAJUATO	Celaya	28.5	109087	40277	0	0	0	0	0	0	28.5	109087	40277	-4.9	-4.1	-100.867	20.563	Sandstone-Polygenic conglomerate	0.3	Valle de Celaya	No	Stressed
	5	HIDALGO	Atitalaquia	4.7	18092	6315	0	0	0	0	0	0	4.7	18092	6315	-4.9	-3.5	-99.224	20.064	Alluvial, Lacustrine	2.2	Valle del Mezquital	Yes	Non-stressed
	6	JALISCO	Tlajomulco de Zúñiga	1.4	19589	7589	0	0	0	0	0	0	1.4	19589	7589	-4.9	-3.6	-103.423	20.453	Alluvial	1	Cajititlan	No	Stressed
	6	JALISCO	Galaxia la Noria	1.2	17436	7284	0	0	0	0	0	0	1.2	17436	7284	-4.9	-3.6	-103.423	20.454	Alluvial	1.5	Cajititlan	No	Stressed
	7	AGUASCALIENTES	San Jacinto	0.6	2554	658	0	0	0	0	0	0	0.6	2554	658	-4.9	-3.9	-102.233	22.346	Alluvial	0.7	Valle de Aguascalientes	No	Stressed
	8	STATE OF MEXICO	Galaxias Toluca	0.6	3090	2513	0	0	0	0	0	0	0.6	3090	2513	-4.9	-3.7	-99.65	19.4	Lacustrine	0.9	Valle de Toluca	No	Stressed
	8	STATE OF MEXICO	Chapultepec	2.1	9715	4306	0	0	0	0	0	0	2.1	9715	4306	-4.9	-3.4	-99.543	19.207	Alluvial	1.5	Valle de Toluca	No	Stressed
	13	CHIHUAHUA	José Mariano Jiménez	5	19143	6734	0	0	0	0	0	0	5	19143	6734	-4.9	-3.8	-104.909	27.128	Alluvial	0.3	Jimenez - Camargo	No	Stressed
	20	NUEVO LEON	Los Herreras	5	2228	1822	0	0	0	0	0	0	5	2228	1822	-4.9	-3.9	-99.385	25.914	Shale-Sandstone, Alluvial, Travertine	1.1	China - General Bravo	Yes	Non-stressed
	20	TAMAULIPAS	Heroica Matamoros	3.6	14510	6523	0	0	0	0	0	0	3.6	14510	6523	-4.9	-3.6	-97.59	25.841	Alluvial	0.1	Bajo Rio Bravo	Yes	Non-stressed
	22	SINALOA	Juan José Ríos	0.3	1185	372	0	0	0	0	0	0	0.3	1185	372	-4.9	-3.7	-108.802	25.753	Alluvial	0.2	Rio Fuerte	Yes	Non-stressed
	25	SAN LUIS POTOSI	San Luis Potosí	8.7	41768	13785	0	0	0	0	0	0	8.7	41768	13785	-4.9	-3.6	-100.978	22.22	Alluvial	0.5	San Luis Potosi	No	Stressed
	26	STATE OF MEXICO	San Pedro de los Baños	22.1	32671	9196	0	0	0	0	0	0	22.1	32671	9196	-4.9	-3.7	-99.847	19.684	, Lacustrine	1	Ixtlahuaca - Atlacomulco	Yes	Non-stressed
	2	GUANAJUATO	Tierra Fría	1	3673	1119	0	0	0	0	0	0	1	3673	1119	-4.8	-3.5	-101.041	20.463	Sandstone-Polygenic conglomerate	0.6	Valle de Celaya	No	Stressed
	5	HIDALGO	Mangas	4.9	16350	5406	0	0	0	0	0	0	4.9	16350	5406	-4.8	-3.5	-99.26	20.176	Alluvial, Basalt, Lacustrine	1.8	Valle del Mezquital	Yes	Non-stressed
	5	HIDALGO	Ajacuba	5.9	7919	2808	0	0	0	0	0	0	5.9	7919	2808	-4.8	-3.5	-99.133	20.097	Lacustrine	2.9	Ajacuba	Yes	Non-stressed
	16	GUERRERO	Santa Teresa	1.8	2248	962	0	0	0	0	0	0	1.8	2248	962	-4.8	-4	-99.514	18.237	Rhyolite	2.6	Poloncingo	Yes	Non-stressed
	16	MICHOACAN	Tiquicheo	2.5	3463	1282	0	0	0	0	0	0	2.5	3463	1282	-4.8	-3.8	-100.743	18.91	Polygenic conglomerate-Limestone	3.6	Huetamo	Yes	Non-stressed
	18	OAXACA	Santiago Apóstol	3.3	3599	1516	0	0	0	0	0	0	3.3	3599	1516	-4.8	-3.7	-96.721	16.807	Alluvial	0.3	Valles Centrales	Yes	Non-stressed
	20	TAMAULIPAS	Ciudad Río Bravo	2.8	2165	807	0	0	0	0	0	0	2.8	2165	807	-4.8	-3.5	-98.111	25.96	Alluvial	0	Bajo Rio Bravo	Yes	Non-stressed
	24	GUANAJUATO	Colonia Latinoamericana	0.3	2701	665	0	0	0	0	0	0	0.3	2701	665	-4.8	-3.7	-101.706	21.03	Sandstone-Polygenic conglomerate	0.3	Valle de Leon	No	Stressed
	26	STATE OF MEXICO	Santo Domingo de Guzmán	3.7	17340	4798	0	0	0	0	0	0	3.7	17340	4798	-4.8	-3.5	-99.79	19.599	Alluvial, Lacustrine	1.3	Ixtlahuaca - Atlacomulco	Yes	Non-stressed
	26	STATE OF MEXICO	San Bartolo del Llano	12.2	35958	9791	0	0	0	0	0	0	12.2	35958	9791	-4.8	-3.6	-99.738	19.59	, Alluvial, Lacustrine	0.7	Ixtlahuaca - Atlacomulco	Yes	Non-stressed
	26	STATE OF MEXICO	Jilotepec de Molina Enríquez	2.9	4132	1429	0	0	0	0	0	0	2.9	4132	1429	-4.8	-3.5	-99.53	19.968	Lacustrine, Andesite-Basalt	2.2	Valle del Mezquital	Yes	Non-stressed
	0	OAXACA	Santa María Tonameca	1.7	1574	554	0	0	0	0	0	0	1.7	1574	554	-4.7	-3.6	-96.543	15.736	Granite-Granodiorite, Alluvial	2.7	Colotepec - Tonameca	Yes	Non-stressed
	3	SONORA	Pótam	0.9	3175	734	0	0	0	0	0	0	0.9	3175	734	-4.7	-3.6	-110.413	27.618	Alluvial	0	Valle del Yaqui	Yes	Non-stressed
	4	TAMAULIPAS	Villagrán	1.1	1639	749	0	0	0	0	0	0	1.1	1639	749	-4.7	-3.7	-99.486	24.469	Polygenic conglomerate, Shale-Loam, Shale-Limestone	2.1	Hidalgo - Villagran	No	Non-stressed
	5	HIDALGO	Munitepec de Madero	2.3	8597	2542	0	0	0	0	0	0	2.3	8597	2542	-4.7	-3.4	-99.197	20.132	Basalt, Lacustrine	2.9	Valle del Mezquital	Yes	Non-stressed
	5	HIDALGO	Teltipán de Juárez	3.1	8104	2353	0	0	0	0	0	0	3.1	8104	2353	-4.7	-3.4	-99.198	20.122	Basalt, Lacustrine	3.5	Valle del Mezquital	Yes	Non-stressed
	8	STATE OF MEXICO	Tejalpa	3.1	7220	1836	0	0	0	0	0	0	3.1	7220	1836	-4.7	-3.5	-99.775	19.245	Lahar-Andesitic tuff, Alluvial	2.2	Valle de Toluca	No	Stressed
	8	STATE OF MEXICO	San Antonio Acahualco	3.1	7220	1836	0	0	0	0	0	0	3.1	7220	1836	-4.7	-3.5	-99.78	19.257	Lahar-Andesitic tuff, Alluvial	2.2	Valle de Toluca	No	Stressed
	8	STATE OF MEXICO	San Juan de las Huertas	3.1	7220	1836	0	0	0	0	0	0	3.1	7220	1836	-4.7	-3.5	-99.766	19.241	Lahar-Andesitic tuff, Alluvial	2.2	Valle de Toluca	No	Stressed
	8	STATE OF MEXICO	Metepec	9.6	51503	16717	0	0	0	0	0	0	9.6	51503	16717	-4.7	-3.5	-99.601	19.267	Alluvial	0.7	Valle de Toluca	No	Stressed
	17	DURANGO	Cinco de Mayo	1	1823	495	0	0	0	0	0	0	1	1823	495	-4.7	-3.4	-104.585	24.103	Alluvial	1.1	Valle del Guadiana	No	Stressed
	18	OAXACA	Heroica Ciudad de Ejutla de Crespo	7.7	18526	6819	0	0	0	0	0	0	7.7	18526	6819	-4.7	-3.6	-96.736	16.549	Metamorphic complex, Alluvial, Conglomerate polygenic-Sandstone	1.9	Rio Verde - Ejutla	No	Non-stressed
	19	STATE OF MEXICO	San Isidro	1	2868	1035	0	0	0	0	0	0	1	2868	1035	-4.7	-3.8	-98.96	19.35	Alluvial	2.9	Zona Metropolitana de la Cd. de México	No	Stressed
	21	STATE OF MEXICO	Tultepec	4.6	53443	18615	0	0	0	0	0	0	4.6	53443	18615	-4.7	-3.4	-99.126	19.671	Andesite, Alluvial	0.7	Cuautitlan - Pachuca	No	Stressed
	25	SAN LUIS POTOSI	Ciudad Fernández	15.9	18386	5764	0	0	0	0	0	0	15.9	18386	5764	-4.7	-3.8	-100.052	21.925	Alluvial	0.4	Rio Verde	Yes	Non-stressed
	25	SAN LUIS POTOSI	Villa de la Paz	5.4	4791	1524	0	0	0	0	0	0	5.4	4791	1524	-4.7	-3.4	-100.697	23.677	Polygenic conglomerate, Alluvial	3.6	Cedral - Matehuala	No	Non-stressed
	26	STATE OF MEXICO	San Pedro el Alto	0.8	5984	1553	0	0	0	0	0	0	0.8	5984	1553	-4.7	-3.5	-99.9	19.609	Lacustrine	4.7	Ixtlahuaca - Atlacomulco	Yes	Non-stressed
	26	STATE OF MEXICO	Temascalcingo de José María Velasco	1.3	1790	644	0	0	0	0	0	0	1.3	1790	644	-4.7	-4.3	-100.007	19.943	Ignimbrite-Rhyolite, Andesite-Basalt	1.1	Ixtlahuaca - Atlacomulco	Yes	Non-stressed
	26	STATE OF MEXICO	La Magdalena	1.6	5322	1856	0	0	0	0	0	0	1.6	5322	1856	-4.7	-4.3	-100.009	19.945	Andesitic tuff-Andesite, Andesite-Basalt	2.6	Ixtlahuaca - Atlacomulco	Yes	Non-stressed
	0	VERACRUZ	Acultzingo	2.2	2766	820	0	0	0	0	0	0	2.2	2766	820	-4.6	-3.3	-97.295	18.723	Alluvial	3.6	Tuxtepec	Yes	Non-stressed
	5	HIDALGO	Tlahuelilpan	3.1	17292	5300	0	0	0	0	0	0	3.1	17292	5300	-4.6	-3.3	-99.235	20.132	Alluvial, Lacustrine	1	Valle del Mezquital	Yes	Non-stressed
	5	HIDALGO	Colonia Cuauhtémoc	0.7	4738	1434	0	0	0	0	0	0	0.7	4738	1434	-4.6	-3.3	-99.236	20.137	Alluvial, Lacustrine	1.3	Valle del Mezquital	Yes	Non-stressed
	10	SONORA	Ingeniero Luis B. Sánchez	0.1	367	129	0	0	0	0	0	0	0.1	367	129	-4.6	-3.3	-114.987	32.196	Alluvial	0	Valle de San Luis Rio Colorado	No	Stressed
	16	GUERRERO	Chichihualco	0.6	2861	885	0	0	0	0	0	0	0.6	2861	885	-4.6	-4.1	-99.691	17.674	Alluvial, Conglomerate-polygenic-Siltstone	3.3	Chilapa	Yes	Non-stressed
	17	NAYARIT	Xalisco	0.5	3755	1365	0	0	0	0	0	0	0.5	3755	1365	-4.6	-3.3	-104.892	21.444	Pumice	1.6	Valle de Matatipac	Yes	Non-stressed
	17	NAYARIT	Quimichis	0.4	210	94	0	0	0	0	0	0	0.4	210	94	-4.6	-3.5	-105.537	22.364	Alluvial	0.2	Valle Acaponeta - Cañas	No	Non-stressed
	21	STATE OF MEXICO	San Juan Zitlaltepec	4.6	28488	6476	0	0	0	0	0	0	4.6	28488	6476	-4.6	-3.3	-99.157	19.804	Alluvial, Lacustrine	2.4	Cuautitlan - Pachuca	No	Stressed
	21	STATE OF MEXICO	San José de la Loma	5	33639	7748	0	0	0	0	0	0	5	33639	7748	-4.6	-3.3	-99.162	19.818	Alluvial, Lacustrine, Andesite-Basalt	2.4	Cuautitlan - Pachuca	No	Stressed
	24	GUANAJUATO	San Roque	1.1	7654	2523	0	0	0	0	0	0	1.1	7654	2523	-4.6	-3.5	-101.339	20.598	Andesite-Basalt, Sandstone-Rhyolitic tuff	2.9	Irapuato - Valle	No	Non-stressed
	26	STATE OF MEXICO	San Juan Jalpa Centro	0.3	3142	1029	0	0	0	0	0	0	0.3	3142	1029	-4.6	-3.5	-99.937	19.699	Lacustrine	4.7	Ixtlahuaca - Atlacomulco	Yes	Non-stressed
	0	OAXACA	La Reforma	1.1	784	344	0	0	0	0	0	0	1.1	784	344	-4.5	-3.3	-97.844	16.625	Alluvial	2.3	Jamiltepec	No	Non-stressed
	2	GUANAJUATO	San Miguel Octopan	1.2	10790	2725	0	0	0	0	0	0	1.2	10790	2725	-4.5	-3.7	-100.752	20.579	Sandstone-Polygenic conglomerate	0.1	Valle de Celaya	No	Stressed
	3	SONORA	Ciudad Obregón	18.2	74133	27475	0	0	0	0	0	0	18.2	74133	27475	-4.5	-3.3	-109.89	27.454	Alluvial	0.3	Valle del Yaqui	Yes	Non-stressed
	3	SONORA	Vícam (Switch)	5.6	17900	5592	0	0	0	0	0	0	5.6	17900	5592	-4.5	-3.4	-110.283	27.634	Alluvial, Colluvial	0.4	Valle del Yaqui	Yes	Non-stressed
	6	JALISCO	Zapote del Valle (Zapote de Santa Cruz)	5.2	10310	3588	0	0	0	0	0	0	5.2	10310	3588	-4.5	-3.2	-103.31	20.517	, Alluvial	1	Toluquilla	No	Stressed
	8	STATE OF MEXICO	San Marcos Yachihuacaltepec	1.8	6845	1865	0	0	0	0	0	0	1.8	6845	1865	-4.5	-3.4	-99.672	19.323	Alluvial	2.4	Valle de Toluca	No	Stressed
	8	STATE OF MEXICO	Las Misiones Conjunto Urbano	0.6	5229	2669	0	0	0	0	0	0	0.6	5229	2669	-4.5	-3.3	-99.563	19.368	Alluvial	0.4	Valle de Toluca	No	Stressed
	12	VERACRUZ	Tamos	1.6	4319	1622	0	0	0	0	0	0	1.6	4319	1622	-4.5	-3.4	-97.989	22.222	Sandstone-Shale, Alluvial, Loam-Sandstone, Siltstone-Sandstone	0.7	Tampico - Misantla	Yes	Non-stressed
	13	CHIHUAHUA	Ascensión	3.3	7493	2972	0	0	0	0	0	0	3.3	7493	2972	-4.5	-3.4	-107.982	31.078	Alluvial	0.1	Ascension	No	Stressed
	18	OAXACA	Santa Ana Zegache	2.1	1303	499	0	0	0	0	0	0	2.1	1303	499	-4.5	-3.4	-96.741	16.839	Alluvial	0.9	Valles Centrales	Yes	Non-stressed
	18	OAXACA	Asunción Ocotlán	2.6	2350	1643	0	0	0	0	0	0	2.6	2350	1643	-4.5	-3.5	-96.724	16.764	Alluvial	0.5	Valles Centrales	Yes	Non-stressed
	19	STATE OF MEXICO	Hacienda San Juan Conjunto Urbano	2.1	20571	8530	0	0	0	0	0	0	2.1	20571	8530	-4.5	-3.6	-98.84	19.264	Alluvial	0.6	Chalco - Amecameca	No	Stressed
	19	STATE OF MEXICO	Villas de San Martín Conjunto Urbano	2.4	24492	9604	0	0	0	0	0	0	2.4	24492	9604	-4.5	-3.6	-98.835	19.264	Lahar-Andesitic tuff, Alluvial	2	Chalco - Amecameca	No	Stressed
	19	STATE OF MEXICO	Los Héroes Chalco Conjunto Urbano	3.2	38198	17167	0	0	0	0	0	0	3.2	38198	17167	-4.5	-3.6	-98.843	19.263	Alluvial	0.5	Chalco - Amecameca	No	Stressed
	19	STATE OF MEXICO	Santa María Huexoculco	2.7	31722	11170	0	0	0	0	0	0	2.7	31722	11170	-4.5	-3.6	-98.83	19.261	Lahar-Andesitic tuff, Alluvial	1.4	Chalco - Amecameca	No	Stressed
	20	NUEVO LEON	Hualahuises	1.6	986	409	0	0	0	0	0	0	1.6	986	409	-4.5	-3.6	-99.663	24.885	Shale-Loam	0.9	Citricola Sur	No	Stressed
	20	TAMAULIPAS	Ciudad Camargo	0.3	408	172	0	0	0	0	0	0	0.3	408	172	-4.5	-3.4	-98.812	26.314	Alluvial	0.2	Bajo Rio Bravo	Yes	Non-stressed
	21	STATE OF MEXICO	Santa Lucía	0.4	3359	1064	0	0	0	0	0	0	0.4	3359	1064	-4.5	-3.2	-99.023	19.771	Alluvial	0.2	Cuautitlan - Pachuca	No	Stressed
	22	SINALOA	La Trinidad	0.6	1991	621	0	0	0	0	0	0	0.6	1991	621	-4.5	-3.3	-108.485	25.734	Alluvial	0.1	Rio Sinaloa	Yes	Non-stressed
	24	GUANAJUATO	La Aldea	1.1	6576	1683	0	0	0	0	0	0	1.1	6576	1683	-4.5	-3.4	-101.48	20.902	Sandstone-Polygenic conglomerate	0.2	Silao - Romita	Yes	Non-stressed
	2	GUANAJUATO	Pozos	0.6	3167	727	0	0	0	0	0	0	0.6	3167	727	-4.4	-3.2	-100.897	20.62	Sandstone-Polygenic conglomerate	0.4	Valle de Celaya	No	Stressed
	2	GUANAJUATO	Irámuco	1	1497	525	0	0	0	0	0	0	1	1497	525	-4.4	-3.6	-100.939	19.966	, Lahar	2.4	Lago de Cuitzeo	Yes	Non-stressed
	2	GUANAJUATO	San Isidro Crespo	0.9	3279	909	0	0	0	0	0	0	0.9	3279	909	-4.4	-3.3	-100.889	20.517	Sandstone-Polygenic conglomerate	0.2	Valle de Celaya	No	Stressed
	2	GUANAJUATO	Valle de Santiago	2.6	13446	4759	0	0	0	0	0	0	2.6	13446	4759	-4.4	-3.3	-101.198	20.416	Sandstone-Polygenic conglomerate	0.7	Irapuato - Valle	No	Non-stressed
	3	SONORA	Providencia	1.1	2625	884	0	0	0	0	0	0	1.1	2625	884	-4.4	-3.2	-109.983	27.512	Alluvial	0.3	Valle del Yaqui	Yes	Non-stressed
	4	TAMAULIPAS	Villa Mainero	0.9	335	254	0	0	0	0	0	0	0.9	335	254	-4.4	-3.5	-99.612	24.56	Shale-Loam	2.8	Hidalgo - Villagran	No	Non-stressed
	4	TAMAULIPAS	Guadalupe Victoria	1.9	1646	850	0	0	0	0	0	0	1.9	1646	850	-4.4	-3.2	-98.232	24.089	Sandstone-Shale	1.3	Jimenez - Abasolo	Yes	Non-stressed
	5	HIDALGO	Tepeji del Río de Ocampo	3.5	8646	3120	0	0	0	0	0	0	3.5	8646	3120	-4.4	-3.1	-99.335	19.915	, Alluvial, Lacustrine	3.1	Tepeji del Rio	No	Non-stressed
	5	HIDALGO	Mixquiahuala de Juárez	4.8	15151	4683	0	0	0	0	0	0	4.8	15151	4683	-4.4	-3.2	-99.226	20.217	Alluvial, Conglomerate polygenic-Sandstone, Basalt	1.6	Valle del Mezquital	Yes	Non-stressed
	5	HIDALGO	Chicavasco	0.1	2694	894	0	0	0	0	0	0	0.1	2694	894	-4.4	-3.1	-98.953	20.19	Alluvial, Andesite-Basalt	3.3	Actopan - Santiago de Anaya	Yes	Non-stressed
	6	JALISCO	Usmajac	0.1	226	71	0	0	0	0	0	0	0.1	226	71	-4.4	-3.2	-103.546	19.882	Alluvial	1.3	Lagunas	Yes	Non-stressed
	8	STATE OF MEXICO	Jicaltepec Cuexcontitlán	8.2	24477	5951	0	0	0	0	0	0	8.2	24477	5951	-4.4	-3.2	-99.631	19.364	Alluvial	0.5	Valle de Toluca	No	Stressed
	8	STATE OF MEXICO	Ejido de la Y Sección Siete A Revolución	9.3	19088	4727	0	0	0	0	0	0	9.3	19088	4727	-4.4	-3.3	-99.596	19.381	Alluvial, Lacustrine	0.4	Valle de Toluca	No	Stressed
	8	STATE OF MEXICO	Jicaltepec Autopan	7	21978	5409	0	0	0	0	0	0	7	21978	5409	-4.4	-3.2	-99.636	19.364	Alluvial, Andesite-Basalt	0.9	Valle de Toluca	No	Stressed
	8	STATE OF MEXICO	Colonia Guadalupe Victoria	5.9	12586	3450	0	0	0	0	0	0	5.9	12586	3450	-4.4	-3.3	-99.587	19.378	Alluvial	0.3	Valle de Toluca, Texcoco	No	Stressed
	13	CHIHUAHUA	Juan Aldama	5.4	9219	3809	0	0	0	0	0	0	5.4	9219	3809	-4.4	-3.3	-105.921	28.849	Alluvial	0.5	Aldama - San Diego	No	Stressed
	16	GUERRERO	Tixtla de Guerrero	1.7	1493	517	0	0	0	0	0	0	1.7	1493	517	-4.4	-3.6	-99.403	17.555	Alluvial	3	Tepechicotlan	Yes	Non-stressed
	17	SAN LUIS POTOSI	Dulce Grande	1.6	3891	1167	0	0	0	0	0	0	1.6	3891	1167	-4.4	-3.5	-102.177	23.007	Alluvial	0.6	El Barril	No	Stressed
	19	STATE OF MEXICO	Montecillo	2.4	8843	2546	0	0	0	0	0	0	2.4	8843	2546	-4.4	-3.6	-98.914	19.456	Alluvial	0.3	Texcoco	No	Stressed
	20	NUEVO LEON	China	10.2	14450	7657	0	0	0	0	0	0	10.2	14450	7657	-4.4	-3.4	-99.219	25.703	Polygenic conglomerate, Alluvial, Shale, Sandstone-Siltstone	1.3	China - General Bravo	Yes	Non-stressed
	24	GUANAJUATO	San Cristóbal (El Cerrito)	1.7	3579	1013	0	0	0	0	0	0	1.7	3579	1013	-4.4	-3.4	-101.702	20.983	Sandstone-Polygenic conglomerate	0.8	Valle de Leon	No	Stressed
	24	GUANAJUATO	San Francisco de Durán (San Agustín del Mirasol)	0.8	3028	699	0	0	0	0	0	0	0.8	3028	699	-4.4	-3	-101.621	21.005	Sandstone-Polygenic conglomerate	0.3	Valle de Leon	No	Stressed
	26	STATE OF MEXICO	San Felipe y Santiago	3.2	6560	2460	0	0	0	0	0	0	3.2	6560	2460	-4.4	-3.2	-99.652	19.611	Lahar-Andesitic tuff, Alluvial	2.2	Ixtlahuaca - Atlacomulco	Yes	Non-stressed
	2	GUANAJUATO	Tenería del Santuario	0.7	5195	1367	0	0	0	0	0	0	0.7	5195	1367	-4.3	-3.5	-100.798	20.595	Sandstone-Polygenic conglomerate	0.4	Valle de Celaya	No	Stressed
	2	GUANAJUATO	San Pedro de los Naranjos	2.2	7011	2644	0	0	0	0	0	0	2.2	7011	2644	-4.3	-3.2	-100.935	20.231	Sandstone-Polygenic conglomerate, Andesite-Basalt	1.1	Cienega Prieta - Moroleon	No	Stressed
	5	HIDALGO	El Llano	3.1	2237	878	0	0	0	0	0	0	3.1	2237	878	-4.3	-2.6	-99.313	20.07	Lacustrine	0.5	Valle del Mezquital	Yes	Non-stressed
	7	AGUASCALIENTES	La Punta	1.3	5214	1360	0	0	0	0	0	0	1.3	5214	1360	-4.3	-3.4	-102.296	22.322	Alluvial, Rhyolite-Ignimbrite	2.5	Valle de Aguascalientes	No	Stressed
	15	PUEBLA	San Francisco Independencia (Santa María Aserradero)	1.2	4609	1193	0	0	0	0	0	0	1.2	4609	1193	-4.3	-3.2	-97.436	19.073	Andesitic tuff, Andesite-Dacite	1.6	Libres - Oriental	Yes	Non-stressed
	16	GUERRERO	Chilapa de Álvarez	0.2	300	142	0	0	0	0	0	0	0.2	300	142	-4.3	-3.8	-99.17	17.61	Alluvial	3.3	Chilapa	Yes	Non-stressed
	21	STATE OF MEXICO	Tequixquiac	10.8	24704	7766	0	0	0	0	0	0	10.8	24704	7766	-4.3	-3.1	-99.148	19.892	Alluvial, Lacustrine	2.8	Valle del Mezquital	Yes	Non-stressed
	22	SINALOA	El Burrión	0.9	2033	684	0	0	0	0	0	0	0.9	2033	684	-4.3	-3.1	-108.399	25.542	Alluvial	0.2	Rio Sinaloa	Yes	Non-stressed
	24	GUANAJUATO	Silao de la Victoria	2.3	10446	3081	0	0	0	0	0	0	2.3	10446	3081	-4.3	-3.2	-101.411	20.943	Sandstone-Polygenic conglomerate	0.6	Silao - Romita	Yes	Non-stressed
	27	COLIMA	Colima	2	195	95	0	0	0	0	0	0	2	195	95	-4.3	-2.6	-103.724	19.207	Lahar-Pyroclastic	0.9	Colima	Yes	Non-stressed
	28	VERACRUZ	Túxpam de Rodríguez Cano	0.8	760	400	0	0	0	0	0	0	0.8	760	400	-4.3	-4.3	-97.346	20.962	Alluvial	0.5	Alamo - Tuxpan	Yes	Non-stressed
	0	GUERRERO	Copala	0.6	1634	742	0	0	0	0	0	0	0.6	1634	742	-4.2	-3.3	-98.978	16.61	Granite-Granodiorite	2.9	Copala	Yes	Non-stressed
	1	COAHUILA	La Paz	0.1	978	340	0	0	0	0	0	0	0.1	978	340	-4.2	-3.3	-103.356	25.59	Alluvial	0.1	Principal - Region Lagunera	No	Stressed
	2	GUANAJUATO	Juventino Rosas	0.8	1109	441	0	0	0	0	0	0	0.8	1109	441	-4.2	-3.1	-100.985	20.627	Sandstone-Polygenic conglomerate,	0.4	Valle de Celaya	No	Stressed
	2	GUANAJUATO	Sarabia	4.4	18840	5125	0	0	0	0	0	0	4.4	18840	5125	-4.2	-3.1	-101.066	20.531	Sandstone-Polygenic conglomerate	0.2	Valle de Celaya, Irapuato - Valle	No	Stressed, Non-stressed
	5	HIDALGO	Atengo	4.6	12321	4192	0	0	0	0	0	0	4.6	12321	4192	-4.2	-3	-99.331	20.171	Alluvial, Basalt, Lacustrine	2.5	Valle del Mezquital	Yes	Non-stressed
	5	HIDALGO	San Gabriel	3.8	10752	3612	0	0	0	0	0	0	3.8	10752	3612	-4.2	-3	-99.346	20.175	Alluvial, Lacustrine	2.8	Valle del Mezquital	Yes	Non-stressed
	5	HIDALGO	Progreso de Obregón	3	12236	3744	0	0	0	0	0	0	3	12236	3744	-4.2	-3	-99.182	20.252	Alluvial, Basalt	1.5	Valle del Mezquital	Yes	Non-stressed
	5	HIDALGO	San Agustín Tlaxiaca	4.4	4675	1487	0	0	0	0	0	0	4.4	4675	1487	-4.2	-2.9	-98.896	20.118	Lacustrine	3.5	Actopan - Santiago de Anaya	Yes	Non-stressed
	8	STATE OF MEXICO	San Bartolomé Atlatlahuca	0	146	44	0	0	0	0	0	0	0	146	44	-4.2	-3.1	-99.598	19.077	Lahar-Andesitic tuff, Basalt-Andesite	3.5	Valle de Toluca	No	Stressed
	11	COAHUILA	Guerrero	3.4	394	181	0	0	0	0	0	0	3.4	394	181	-4.2	-3.2	-100.36	28.301	Siltstone-Sandstone, Alluvial, Shale-Sandstone	1	Allende - Piedras Negras	No	Non-stressed
	12	VERACRUZ	El Higo	0.4	1677	613	0	0	0	0	0	0	0.4	1677	613	-4.2	-3.3	-98.458	21.781	Alluvial	1.1	Tampico - Misantla	Yes	Non-stressed
	13	SONORA	Pesqueira	2.5	9442	2850	0	0	0	0	0	0	2.5	9442	2850	-4.2	-3.3	-110.912	29.382	Alluvial	0.9	Rio Zanjon	No	Non-stressed
	20	TAMAULIPAS	Ramírez	1.6	1346	637	0	0	0	0	0	0	1.6	1346	637	-4.2	-3	-97.769	25.946	Alluvial	0.1	Bajo Rio Bravo	Yes	Non-stressed
	23	JALISCO	Lo Arado	0.2	185	101	0	0	0	0	0	0	0.2	185	101	-4.2	-3.8	-104.53	19.623	Alluvial	1.1	La Huerta	No	Non-stressed
	28	VERACRUZ	Benito Juárez	0.3	146	77	0	0	0	0	0	0	0.3	146	77	-4.2	-3.3	-98.209	20.884	Sandstone-Shale	2.1	Tampico - Misantla	Yes	Non-stressed
	0	OAXACA	Nejapa de Madero	1.1	487	195	0	0	0	0	0	0	1.1	487	195	-4.1	-3	-95.982	16.609	Alluvial	1.9	Tehuantepec	Yes	Non-stressed
	2	GUANAJUATO	Parácuaro	0.6	584	300	0	0	0	0	0	0	0.6	584	300	-4.1	-3.3	-100.752	20.151	Lacustrine	1.2	Valle de Acambaro	Yes	Non-stressed
	2	MICHOACAN	Epitacio Huerta	1.2	655	299	0	0	0	0	0	0	1.2	655	299	-4.1	-3.2	-100.298	20.137	Rhyolitic tuff-Dacitic tuff	3.4	Maravatio - Contepec - E. Huerta	Yes	Non-stressed
	3	SONORA	Quetchehueca	0.9	3002	963	0	0	0	0	0	0	0.9	3002	963	-4.1	-3.4	-109.949	27.263	Alluvial	0.7	Valle del Yaqui	Yes	Non-stressed
	4	TAMAULIPAS	Santander Jiménez	2.2	1309	548	0	0	0	0	0	0	2.2	1309	548	-4.1	-3	-98.486	24.226	Sandstone-Shale	0.4	Jimenez - Abasolo	Yes	Non-stressed
	5	HIDALGO	Cardonal	5.2	14394	4976	0	0	0	0	0	0	5.2	14394	4976	-4.1	-2.9	-99.235	20.062	Alluvial, Lacustrine	2.1	Valle del Mezquital	Yes	Non-stressed
	6	JALISCO	Concepción de Buenos Aires	0.8	864	343	0	0	0	0	0	0	0.8	864	343	-4.1	-3	-103.257	19.972	Andesite-Basalt	2.7	Lagunas	Yes	Non-stressed
	6	JALISCO	Ahualulco de Mercado	0.5	3330	1183	0	0	0	0	0	0	0.5	3330	1183	-4.1	-3.1	-103.972	20.693	Alluvial	0.9	Ameca	No	Non-stressed
	6	JALISCO	El Quince (San José el Quince)	3.8	21896	6677	0	0	0	0	0	0	3.8	21896	6677	-4.1	-3	-103.281	20.539	Rhyolitic tuff, , Alluvial, Andesite-Basalt	0.6	Toluquilla	No	Stressed
	6	MICHOACAN	Ario de Rayón (Ario Santa Mónica)	1.9	1743	727	0	0	0	0	0	0	1.9	1743	727	-4.1	-3.4	-102.337	20.024	Alluvial	0.6	Zamora	No	Non-stressed
	8	STATE OF MEXICO	Santiaguito Cuaxustenco	1.5	6329	1809	0	0	0	0	0	0	1.5	6329	1809	-4.1	-3	-99.588	19.127	Alluvial	1.2	Valle de Toluca	No	Stressed
	8	STATE OF MEXICO	San Antonio la Isla	1.7	9363	2289	0	0	0	0	0	0	1.7	9363	2289	-4.1	-3	-99.569	19.159	Alluvial	0.8	Valle de Toluca	No	Stressed
	8	STATE OF MEXICO	Tlachaloya Segunda Sección	4.3	13556	3306	0	0	0	0	0	0	4.3	13556	3306	-4.1	-3	-99.648	19.461	Alluvial, Lacustrine	1.9	Valle de Toluca	No	Stressed
	8	STATE OF MEXICO	Ex-Hacienda Santiaguito	1.5	6329	1809	0	0	0	0	0	0	1.5	6329	1809	-4.1	-3	-99.583	19.123	Alluvial	1.2	Valle de Toluca	No	Stressed
	8	STATE OF MEXICO	Tenango de Arista	1.5	6329	1809	0	0	0	0	0	0	1.5	6329	1809	-4.1	-3	-99.589	19.12	Alluvial	1.2	Valle de Toluca	No	Stressed
	8	STATE OF MEXICO	Joquicingo de León Guzmán	1.4	5922	1785	0	0	0	0	0	0	1.4	5922	1785	-4.1	-3	-99.541	19.051	Alluvial	2.4	Tenancingo	No	Non-stressed
	8	STATE OF MEXICO	San Francisco Tepexoxuca	1.3	5559	1656	0	0	0	0	0	0	1.3	5559	1656	-4.1	-3	-99.546	19.057	Alluvial	2.9	Tenancingo	No	Non-stressed
	15	PUEBLA	Jesús Nazareno	5.1	8656	2354	0	0	0	0	0	0	5.1	8656	2354	-4.1	-3	-97.621	18.89	Andesitic tuff	1	Valle de Tecamachalco	No	Stressed
	16	GUERRERO	Huitziltepec	0.6	731	270	0	0	0	0	0	0	0.6	731	270	-4.1	-3.4	-99.477	17.76	Alluvial	1.7	Chilapa	Yes	Non-stressed
	18	OAXACA	Ciénega de Zimatlán	3.1	2800	1412	0	0	0	0	0	0	3.1	2800	1412	-4.1	-3.2	-96.759	16.875	Metamorphic complex, Alluvial	1.1	Valles Centrales	Yes	Non-stressed
	20	NUEVO LEON	Ciudad de Allende	10.2	13089	4466	0	0	0	0	0	0	10.2	13089	4466	-4.1	-3.4	-100.043	25.295	Shale-Loam, Alluvial	2.2	Citricola Norte	No	Stressed
	21	STATE OF MEXICO	San Francisco Zacacalco	1.1	448	147	0	0	0	0	0	0	1.1	448	147	-4.1	-2.9	-98.979	19.922	Alluvial	0.8	Valle del Mezquital	Yes	Non-stressed
	22	SINALOA	Estación Bamoa (Campo Wilson)	0.7	2424	771	0	0	0	0	0	0	0.7	2424	771	-4.1	-3	-108.307	25.705	Alluvial	0.4	Rio Sinaloa	Yes	Non-stressed
	24	GUANAJUATO	Cuchicuato	1	3691	1020	0	0	0	0	0	0	1	3691	1020	-4.1	-3.1	-101.462	20.662	Sandstone-Rhyolitic tuff	3.6	Irapuato - Valle	No	Non-stressed
	24	GUANAJUATO	Laguna Larga de Cortés	1.2	3514	1062	0	0	0	0	0	0	1.2	3514	1062	-4.1	-3.2	-101.941	20.392	Sandstone-Rhyolitic tuff	0.7	Penjamo - Abasolo	No	Stressed
	25	TAMAULIPAS	Ocampo	0.4	1018	368	0	0	0	0	0	0	0.4	1018	368	-4.1	-3.1	-99.345	22.84	Shale-Loam, Alluvial	2	Ocampo - Antiguo Morelos	Yes	Non-stressed
	0	OAXACA	Brisas de Zicatela	1.8	4088	1560	0	0	0	0	0	0	1.8	4088	1560	-4	-3.2	-97.042	15.838	Littoral, Polygenic conglomerate	3.8	Colotepec - Tonameca	Yes	Non-stressed
	2	GUANAJUATO	El Sabino	0.2	139	53	0	0	0	0	0	0	0.2	139	53	-4	-2.7	-100.994	20.278	Sandstone-Polygenic conglomerate	2.9	Cienega Prieta - Moroleon	No	Stressed
	2	MICHOACAN	San Bartolo Cuitareo	2.1	3010	911	0	0	0	0	0	0	2.1	3010	911	-4	-3.2	-100.604	19.652	Lahar	4.3	Ciudad Hidalgo - Tuxpan	Yes	Non-stressed
	2	MICHOACAN	Maravatío de Ocampo	4.1	7162	2090	0	0	0	0	0	0	4.1	7162	2090	-4	-3.1	-100.429	19.896	Lacustrine	0.7	Maravatio - Contepec - E. Huerta	Yes	Non-stressed
	5	HIDALGO	Tepatepec	1.3	1533	492	0	0	0	0	0	0	1.3	1533	492	-4	-2.9	-99.094	20.238	Alluvial	0.6	Actopan - Santiago de Anaya	Yes	Non-stressed
	6	JALISCO	Los Freseros (Los Sabinos)	0.2	2599	1661	0	0	0	0	0	0	0.2	2599	1661	-4	-2.9	-103.183	20.427	Alluvial	0.2	Cajititlan	No	Stressed
	8	STATE OF MEXICO	Fraccionamiento Valle del Nevado	0.3	3676	2762	0	0	0	0	0	0	0.3	3676	2762	-4	-3	-99.554	19.183	Alluvial	0.4	Valle de Toluca	No	Stressed
	12	VERACRUZ	Ozuluama de Mascareñas	1	1488	592	0	0	0	0	0	0	1	1488	592	-4	-3	-97.858	21.668	Sandstone-Shale	4.3	Tampico - Misantla	Yes	Non-stressed
	15	PUEBLA	San José Tuzuapan	5	4707	1430	0	0	0	0	0	0	5	4707	1430	-4	-3	-97.66	18.899	Andesitic tuff	0.7	Valle de Tecamachalco	No	Stressed
	16	GUERRERO	Zirándaro de los Chávez	1.9	2564	969	0	0	0	0	0	0	1.9	2564	969	-4	-3.9	-100.983	18.48	Polygenic conglomerate-Limestone, Conglomerate-polygenic-Siltstone	2.8	Paso de Arena	Yes	Non-stressed
	18	OAXACA	Taniche	3.5	7255	2754	0	0	0	0	0	0	3.5	7255	2754	-4	-3.1	-96.749	16.571	Metamorphic complex, Alluvial, Conglomerate polygenic-Sandstone	1.7	Rio Verde - Ejutla	No	Non-stressed
	21	HIDALGO	Tizayuca	1.1	2761	1367	0	0	0	0	0	0	1.1	2761	1367	-4	-3.2	-98.999	19.831	Alluvial	0.1	Cuautitlan - Pachuca	No	Stressed
	21	STATE OF MEXICO	Nueva Santa Rosa	1.3	7049	2275	0	0	0	0	0	0	1.3	7049	2275	-4	-3.3	-98.967	19.588	Alluvial	0.5	Cuautitlan - Pachuca	No	Stressed
	24	GUANAJUATO	San Cristóbal	1.2	5006	1287	0	0	0	0	0	0	1.2	5006	1287	-4	-3	-101.477	20.66	Sandstone-Rhyolitic tuff	2	Irapuato - Valle	No	Non-stressed
	25	ZACATECAS	Villa Hidalgo	0.5	1729	542	0	0	0	0	0	0	0.5	1729	542	-4	-3.1	-101.718	22.36	Sandstone-Shale, Alluvial	1.5	Villa Hidalgo	No	Stressed
	26	STATE OF MEXICO	Barrio Cuarto (La Loma)	11	8646	2828	0	0	0	0	0	0	11	8646	2828	-4	-3	-99.677	19.762	Andesitic tuff, Andesite-Dacite	4	Ixtlahuaca - Atlacomulco	Yes	Non-stressed
	26	STATE OF MEXICO	Santa María Citendeje	1.2	3947	1034	0	0	0	0	0	0	1.2	3947	1034	-4	-3.1	-99.931	19.781	Lacustrine	4.3	Ixtlahuaca - Atlacomulco	Yes	Non-stressed
	0	OAXACA	Santo Domingo Yanhuitlán	2.3	1538	784	0	0	0	0	0	0	2.3	1538	784	-3.9	-2.7	-97.343	17.537	Alluvial, Conglomerate polygenic-Sandstone	2.4	Nochixtlan	Yes	Non-stressed
	1	DURANGO	Carlos Real (San Carlos)	2.7	8065	2364	0	0	0	0	0	0	2.7	8065	2364	-3.9	-3.1	-103.521	25.498	Alluvial, Colluvial	2.5	Principal - Region Lagunera, Villa Juarez	No	Stressed, Non-stressed
	2	GUANAJUATO	Chupícuaro (Nuevo Chupícuaro)	1.7	2583	1335	0	0	0	0	0	0	1.7	2583	1335	-3.9	-3.1	-100.691	20.065	Lacustrine	3	Valle de Acambaro	Yes	Non-stressed
	2	MICHOACAN	Álvaro Obregón	0.6	569	178	0	0	0	0	0	0	0.6	569	178	-3.9	-2.2	-101.046	19.825	Lacustrine	0.8	Morelia - Querendaro	No	Non-stressed
	3	SONORA	Esperanza	6	20781	7122	0	0	0	0	0	0	6	20781	7122	-3.9	-2.8	-109.945	27.576	Alluvial	0.4	Valle del Yaqui	Yes	Non-stressed
	3	SONORA	Cócorit	2.9	7424	2469	0	0	0	0	0	0	2.9	7424	2469	-3.9	-2.8	-109.953	27.578	Alluvial	0.2	Valle del Yaqui	Yes	Non-stressed
	5	HIDALGO	Panuaya	2.8	12264	4052	0	0	0	0	0	0	2.8	12264	4052	-3.9	-2.8	-99.271	20.196	Basalt, Lacustrine	1.9	Valle del Mezquital	Yes	Non-stressed
	5	HIDALGO	Tezontepec de Aldama	3.9	17528	5618	0	0	0	0	0	0	3.9	17528	5618	-3.9	-2.8	-99.275	20.194	Basalt, Lacustrine	2.4	Valle del Mezquital	Yes	Non-stressed
	6	JALISCO	Ameca	1.7	8708	3128	0	0	0	0	0	0	1.7	8708	3128	-3.9	-3	-104.043	20.555	Alluvial	0.5	Ameca	No	Non-stressed
	8	STATE OF MEXICO	Conjunto Urbano Rancho San Juan	0.8	11006	8998	0	0	0	0	0	0	0.8	11006	8998	-3.9	-2.9	-99.743	19.449	Alluvial, Lacustrine	3.2	Valle de Toluca	No	Stressed
	8	STATE OF MEXICO	Techuchulco de Allende	0.9	15132	3993	0	0	0	0	0	0	0.9	15132	3993	-3.9	-2.9	-99.522	19.112	Alluvial, Lacustrine, Andesite-Basalt	1.5	Valle de Toluca	No	Stressed
	9	SINALOA	Colonia Independencia (Chinitos)	0	0	0	0	0	0	0	0	0	0	0	0	-3.9	-1.5	-107.922	25.054	Alluvial	0.1	Rio Mocorito	No	Non-stressed
	12	TAMAULIPAS	González	2.5	3316	1164	0	0	0	0	0	0	2.5	3316	1164	-3.9	-3	-98.439	22.832	Alluvial	0.5	Llera - Xicotencatl	Yes	Non-stressed
	12	VERACRUZ	Chinampa de Gorostiza	0.8	3925	1386	0	0	0	0	0	0	0.8	3925	1386	-3.9	-2.9	-97.736	21.364	Sandstone-Shale, Alluvial	2.4	Tampico - Misantla	Yes	Non-stressed
	14	NUEVO LEON	Cadereyta Jiménez	30.5	39312	15953	0	0	0	0	0	0	30.5	39312	15953	-3.9	-3.2	-99.967	25.598	Polygenic conglomerate, Alluvial, Shale-Loam	1.2	El Carmen - Salinas - Victoria, Citricola Norte	No	Stressed
	15	PUEBLA	San Miguel Xaltepec	5	16487	4350	0	0	0	0	0	0	5	16487	4350	-3.9	-2.9	-97.615	18.886	Andesitic tuff, Basalt	1	Valle de Tecamachalco	No	Stressed
	15	PUEBLA	Tlachichuca	0.6	1786	531	0	0	0	0	0	0	0.6	1786	531	-3.9	-2.9	-97.42	19.116	Andesite-Dacite	1.8	Libres - Oriental	Yes	Non-stressed
	16	PUEBLA	Atencingo	1	852	317	0	0	0	0	0	0	1	852	317	-3.9	-3.1	-98.616	18.51	Lahar	0.5	Atlixco - Izucar de Matamoros	Yes	Non-stressed
	17	JALISCO	Etzatlán	0.7	2264	740	0	0	0	0	0	0	0.7	2264	740	-3.9	-3	-104.073	20.777	Alluvial	1	Ameca	No	Non-stressed
	18	OAXACA	Coatecas Altas	3.1	5712	1929	0	0	0	0	0	0	3.1	5712	1929	-3.9	-3	-96.665	16.539	Metamorphic complex, Alluvial, Sandstone-Shale	3.6	Rio Verde - Ejutla	No	Non-stressed
	20	NUEVO LEON	Los Aldamas	0.9	592	497	0	0	0	0	0	0	0.9	592	497	-3.9	-3	-99.203	26.071	Sandstone-Shale, Alluvial	1.1	Bajo Rio Bravo	Yes	Non-stressed
	21	STATE OF MEXICO	San Bartolo Cuautlalpan	0.6	1971	1088	0	0	0	0	0	0	0.6	1971	1088	-3.9	-2.7	-99.005	19.82	Alluvial	0.1	Cuautitlan - Pachuca	No	Stressed
	21	STATE OF MEXICO	Salitrillo	1.8	9386	3054	0	0	0	0	0	0	1.8	9386	3054	-3.9	-2.8	-99.22	19.825	Alluvial, Lacustrine	0.8	Cuautitlan - Pachuca	No	Stressed
	21	STATE OF MEXICO	Villas de Zumpango Conjunto Urbano	1.5	4292	1244	0	0	0	0	0	0	1.5	4292	1244	-3.9	-2.8	-99.1	19.819	Lacustrine	0.2	Cuautitlan - Pachuca	No	Stressed
	21	STATE OF MEXICO	Tultitlán de Mariano Escobedo	2.1	3753	1020	0	0	0	0	0	0	2.1	3753	1020	-3.9	-2.8	-99.153	19.646	Alluvial	0.5	Cuautitlan - Pachuca	No	Stressed
	21	STATE OF MEXICO	Santa María de Guadalupe	2.5	2379	621	0	0	0	0	0	0	2.5	2379	621	-3.9	-2.8	-99.117	19.823	Lacustrine	1	Cuautitlan - Pachuca	No	Stressed
	26	STATE OF MEXICO	San Francisco Tepeolulco	4.9	6873	2594	0	0	0	0	0	0	4.9	6873	2594	-3.9	-2.9	-99.986	19.823	Lacustrine	2.2	Ixtlahuaca - Atlacomulco	Yes	Non-stressed
	28	HIDALGO	Santa Ana Hueytlalpan	3.7	3047	913	0	0	0	0	0	0	3.7	3047	913	-3.9	-3	-98.315	20.178	Alluvial	0.4	Valle de Tulancingo	No	Non-stressed
	0	OAXACA	Puerto Escondido	1.4	3628	1183	0	0	0	0	0	0	1.4	3628	1183	-3.8	-3	-97.062	15.888	Metamorphic complex, Polygenic conglomerate	1.6	Colotepec - Tonameca	Yes	Non-stressed
	1	DURANGO	Lerdo	0.8	6053	1868	0	0	0	0	0	0	0.8	6053	1868	-3.8	-3	-103.511	25.537	Alluvial	0.6	Principal - Region Lagunera	No	Stressed
	2	GUANAJUATO	La Moncada	2.2	4226	1792	0	0	0	0	0	0	2.2	4226	1792	-3.8	-3.8	-100.802	20.277	Sandstone-Polygenic conglomerate	0.1	Salvatierra - Acambaro	No	Stressed
	2	MICHOACAN	Queréndaro	0.2	912	298	0	0	0	0	0	0	0.2	912	298	-3.8	-3.1	-100.886	19.817	Lacustrine	0.9	Morelia - Querendaro	No	Non-stressed
	2	MICHOACAN	Charo	0.1	65	55	0	0	0	0	0	0	0.1	65	55	-3.8	-2.7	-101.052	19.749	Lacustrine	4.1	Morelia - Querendaro	No	Non-stressed
	3	SONORA	Navojoa	1.5	3311	1155	0	0	0	0	0	0	1.5	3311	1155	-3.8	-3.1	-109.501	27.069	Alluvial, Conglomerate polygenic-Sandstone	0.5	Valle del Mayo	Yes	Non-stressed
	4	TAMAULIPAS	Estación Santa Engracia	4	5920	2473	0	0	0	0	0	0	4	5920	2473	-3.8	-3	-99.209	24.018	, Polygenic conglomerate, Shale-Loam	1.4	Victoria - Guemez	No	Stressed
	8	STATE OF MEXICO	Santa María Tetitla	1.5	10204	2344	0	0	0	0	0	0	1.5	10204	2344	-3.8	-2.8	-99.56	19.428	Lahar-Andesitic tuff, Alluvial	1.9	Valle de Toluca	No	Stressed
	8	STATE OF MEXICO	San Mateo Mozoquilpan	1.5	10204	2344	0	0	0	0	0	0	1.5	10204	2344	-3.8	-2.8	-99.56	19.433	Lahar-Andesitic tuff, Alluvial	1.9	Valle de Toluca	No	Stressed
	8	STATE OF MEXICO	Santa María Jajalpa	0.6	4265	1083	0	0	0	0	0	0	0.6	4265	1083	-3.8	-2.8	-99.537	19.116	Alluvial	2.6	Valle de Toluca	No	Stressed
	9	SINALOA	Adolfo López Mateos (El Tamarindo)	0.9	3263	1014	0	0	0	0	0	0	0.9	3263	1014	-3.8	-3.6	-107.632	24.902	Alluvial	0.4	Rio Culiacan	No	Non-stressed
	9	SINALOA	Navolato	0.2	273	83	0	0	0	0	0	0	0.2	273	83	-3.8	-3.5	-107.687	24.734	Alluvial	0.9	Rio Culiacan	No	Non-stressed
	9	SINALOA	Leopoldo Sánchez Celis	0.9	3411	954	0	0	0	0	0	0	0.9	3411	954	-3.8	-3.1	-107.378	24.449	Alluvial	0.3	Rio San Lorenzo	Yes	Non-stressed
	10	BAJA CALIFORNIA	Michoacán de Ocampo	0.1	1	1	0	0	0	0	0	0	0.1	1	1	-3.8	-2.8	-115.299	32.461	Alluvial	0.2	Valle de Mexicali	No	Stressed
	11	COAHUILA	Ciudad Melchor Múzquiz	0.8	595	237	0	0	0	0	0	0	0.8	595	237	-3.8	-2.7	-101.505	27.902	Alluvial	0.8	Region Carbonifera	No	Non-stressed
	12	SAN LUIS POTOSI	Ebano	2.9	3514	1211	0	0	0	0	0	0	2.9	3514	1211	-3.8	-2.9	-98.365	22.232	Sandstone-Shale	1.2	Tamuin	Yes	Non-stressed
	15	PUEBLA	San Hipólito Xochiltenango	0	118	32	0	0	0	0	0	0	0	118	32	-3.8	-2.9	-97.875	18.955	Alluvial	0.5	Valle de Tecamachalco	No	Stressed
	16	GUERRERO	Tepecoacuilco de Trujano	4.1	5371	2062	0	0	0	0	0	0	4.1	5371	2062	-3.8	-3.2	-99.463	18.278	, Rhyolite	1.6	Poloncingo	Yes	Non-stressed
	16	MICHOACAN	Huetamo de Núñez	7.2	17733	7067	0	0	0	0	0	0	7.2	17733	7067	-3.8	-2.8	-100.907	18.635	Sandstone-Shale, Polygenic conglomerate-Limestone, Monogenic conglomerate- Sandstone	2.5	Huetamo	Yes	Non-stressed
	16	MORELOS	Zacatepec de Hidalgo	0.6	666	228	0	0	0	0	0	0	0.6	666	228	-3.8	-2.7	-99.211	18.659	Alluvial, Limestone, Lahar	2.7	Zacatepec	Yes	Non-stressed
	19	STATE OF MEXICO	Colonia Wenceslao Victoria	2.3	8697	2495	0	0	0	0	0	0	2.3	8697	2495	-3.8	-3.1	-98.909	19.46	Alluvial	0.3	Texcoco	No	Stressed
	20	NUEVO LEON	Montemorelos	2.3	4583	1772	0	0	0	0	0	0	2.3	4583	1772	-3.8	-3.1	-99.833	25.212	Polygenic conglomerate, Shale-Loam	1.3	Citricola Norte	No	Stressed
	20	TAMAULIPAS	Burgos	1.8	3269	1457	0	0	0	0	0	0	1.8	3269	1457	-3.8	-2.9	-98.792	24.952	Sandstone-Shale, Polygenic conglomerate	1.4	Mendez - San Fernando	Yes	Non-stressed
	20	TAMAULIPAS	Reynosa	0.1	626	244	0	0	0	0	0	0	0.1	626	244	-3.8	-2.8	-98.201	25.983	Alluvial	0.1	Bajo Rio Bravo	Yes	Non-stressed
	21	HIDALGO	San Buenaventura	2.1	3202	1074	0	0	0	0	0	0	2.1	3202	1074	-3.8	-2.8	-99.327	19.827	Alluvial	3.1	Tepeji del Rio	No	Non-stressed
	21	STATE OF MEXICO	Fraccionamiento Paseos de Tultepec II	1.4	15752	4917	0	0	0	0	0	0	1.4	15752	4917	-3.8	-2.7	-99.146	19.67	Alluvial	0.4	Cuautitlan - Pachuca	No	Stressed
	21	STATE OF MEXICO	Coyotepec	3.5	17090	4654	0	0	0	0	0	0	3.5	17090	4654	-3.8	-2.8	-99.195	19.792	Andesite, Alluvial	1.3	Cuautitlan - Pachuca	No	Stressed
	22	SINALOA	Corerepe (El Gallo)	0.6	1282	426	0	0	0	0	0	0	0.6	1282	426	-3.8	-2.9	-108.712	25.626	Alluvial	0.2	Rio Sinaloa	Yes	Non-stressed
	24	GUANAJUATO	El Carrizal Grande	1.1	3498	923	0	0	0	0	0	0	1.1	3498	923	-3.8	-2.9	-101.312	20.702	Sandstone-Polygenic conglomerate	1.5	Irapuato - Valle	No	Non-stressed
	27	JALISCO	Zapotiltic	2.2	6314	1927	0	0	0	0	0	0	2.2	6314	1927	-3.8	-3.1	-103.407	19.629	Alluvial, Lahar-Pyroclastic	1.6	Ciudad Guzman	No	Non-stressed
	0	OAXACA	Santiago Huajolotitlán	2.3	1990	838	0	0	0	0	0	0	2.3	1990	838	-3.7	-2.6	-97.731	17.83	Alluvial	4.7	Huajuapan de Leon	Yes	Non-stressed
	0	VERACRUZ	Los Tigres (San Marcos)	1	2154	728	0	0	0	0	0	0	1	2154	728	-3.7	-3.9	-95.351	17.889	Alluvial	1.7	Cuenca Rio Papaloapan	No	Non-stressed
	3	SONORA	Marte R. Gómez (Tobarito)	2.4	8473	2771	0	0	0	0	0	0	2.4	8473	2771	-3.7	-2.7	-109.902	27.369	Alluvial	0.2	Valle del Yaqui	Yes	Non-stressed
	3	SONORA	San José de Bácum	0.9	2728	1011	0	0	0	0	0	0	0.9	2728	1011	-3.7	-2.7	-110.151	27.514	Alluvial	0	Valle del Yaqui	Yes	Non-stressed
	6	JALISCO	Zapotlán del Rey	0.4	710	236	0	0	0	0	0	0	0.4	710	236	-3.7	-2.6	-102.923	20.47	Alluvial, Rhyolite-Andesitic tuff	3.5	Poncitlan	No	Non-stressed
	6	JALISCO	Ixtlahuacán de los Membrillos	9.2	7337	2702	0	0	0	0	0	0	9.2	7337	2702	-3.7	-2.7	-103.192	20.358	, Alluvial, Basalt-Andesite, Sandstone-Rhyolitic tuff	2.4	Cajititlan	No	Stressed
	6	JALISCO	San José el Verde (El Verde)	1.3	6030	1908	0	0	0	0	0	0	1.3	6030	1908	-3.7	-2.7	-103.275	20.547	Rhyolitic tuff, Andesite-Basalt	1.2	Toluquilla	No	Stressed
	6	JALISCO	Santa Cruz del Valle	0.2	167	65	0	0	0	0	0	0	0.2	167	65	-3.7	-2.7	-103.35	20.546	Alluvial	1.6	Toluquilla	No	Stressed
	6	JALISCO	Chapala	1.3	2749	998	0	0	0	0	0	0	1.3	2749	998	-3.7	-2.7	-103.185	20.302	, Alluvial	1.5	Chapala	Yes	Non-stressed
	8	STATE OF MEXICO	San Cayetano Morelos	4	8208	2607	0	0	0	0	0	0	4	8208	2607	-3.7	-3	-99.705	19.404	, Alluvial, Lacustrine	1.1	Valle de Toluca	No	Stressed
	8	STATE OF MEXICO	San Mateo Oxtotitlán	1.3	7614	2404	0	0	0	0	0	0	1.3	7614	2404	-3.7	-2.8	-99.692	19.3	Alluvial	1.2	Valle de Toluca	No	Stressed
	11	COAHUILA	San Carlos	2.9	3724	1579	0	0	0	0	0	0	2.9	3724	1579	-3.7	-2.9	-100.907	29.026	Alluvial, Shale-Limestone	0.5	Palestina	Yes	Non-stressed
	12	SAN LUIS POTOSI	Tanquián de Escobedo	1.9	2678	868	0	0	0	0	0	0	1.9	2678	868	-3.7	-2.9	-98.681	21.603	Sandstone-Shale, Alluvial	1.7	Tamuin	Yes	Non-stressed
	17	SINALOA	Isla del Bosque	2.2	8145	3098	0	0	0	0	0	0	2.2	8145	3098	-3.7	-2.9	-105.846	22.723	Littoral	0.2	Laguna Agua Grande	No	Non-stressed
	18	OAXACA	San Antonino Castillo Velasco	2.3	2116	696	0	0	0	0	0	0	2.3	2116	696	-3.7	-2.8	-96.672	16.804	Alluvial	0.7	Valles Centrales	Yes	Non-stressed
	18	OAXACA	San Miguel Ejutla	1.7	4243	1618	0	0	0	0	0	0	1.7	4243	1618	-3.7	-2.9	-96.737	16.582	Metamorphic complex, Alluvial	1.6	Rio Verde - Ejutla	No	Non-stressed
	18	OAXACA	Ocotlán de Morelos	2.2	2119	696	0	0	0	0	0	0	2.2	2119	696	-3.7	-2.8	-96.665	16.802	Alluvial	0.9	Valles Centrales	Yes	Non-stressed
	18	OAXACA	San José del Progreso	0.1	15	5	0	0	0	0	0	0	0.1	15	5	-3.7	-2.8	-96.686	16.694	Volcano-Sedimentary	1.5	Valles Centrales	Yes	Non-stressed
	19	MEXICO CITY	Azcapotzalco	0.8	10209	3976	0	0	0	0	0	0	0.8	10209	3976	-3.7	-2.6	-99.143	19.467	Alluvial	0.1	Zona Metropolitana de la Cd. de México	No	Stressed
	19	STATE OF MEXICO	Amecameca de Juárez	0.5	1110	346	0	0	0	0	0	0	0.5	1110	346	-3.7	-3	-98.756	19.115	Alluvial	1	Chalco - Amecameca	No	Stressed
	21	STATE OF MEXICO	Emiliano Zapata (San José Bata)	0.4	2604	650	0	0	0	0	0	0	0.4	2604	650	-3.7	-2.6	-99.006	19.912	Alluvial	1	Valle del Mezquital	Yes	Non-stressed
	22	SINALOA	Mochicahui	0.1	0	0	0	0	0	0	0	0	0.1	0	0	-3.7	-2.8	-108.927	25.936	Alluvial	0	Rio Fuerte	Yes	Non-stressed
	22	SINALOA	Compuertas	0	12	6	0	0	0	0	0	0	0	12	6	-3.7	-2.8	-109.02	25.849	Alluvial	0	Rio Fuerte	Yes	Non-stressed
	22	SINALOA	Gabriel Leyva Solano (Benito Juárez)	0.7	3374	815	0	0	0	0	0	0	0.7	3374	815	-3.7	-2.7	-108.626	25.677	Alluvial	0.3	Rio Sinaloa	Yes	Non-stressed
	24	GUANAJUATO	San Ignacio de Hidalgo	0.6	2620	782	0	0	0	0	0	0	0.6	2620	782	-3.7	-2.9	-101.86	20.914	Sandstone-Polygenic conglomerate	0.5	Rio Turbio	No	Stressed
	24	GUANAJUATO	Rancho Nuevo de la Cruz	0.1	25	11	0	0	0	0	0	0	0.1	25	11	-3.7	-2.8	-101.515	20.644	Sandstone-Rhyolitic tuff	1.4	Penjamo - Abasolo	No	Stressed
	25	SAN LUIS POTOSI	Guadalcázar	1.9	940	538	0	0	0	0	0	0	1.9	940	538	-3.7	-2.7	-100.391	22.617	Alluvial, Limestone	1.2	Cerritos - Villa Juarez	Yes	Non-stressed
	27	JALISCO	Tonila	0.2	16	16	0	0	0	0	0	0	0.2	16	16	-3.7	-2.7	-103.546	19.407	Lahar-Pyroclastic	4.3	Ciudad Guzman	No	Non-stressed
	2	MICHOACAN	San José Huipana	1.6	5794	2184	0	0	0	0	0	0	1.6	5794	2184	-3.6	-2.7	-101.466	20.282	Andesite-Basalt, Sandstone-Rhyolitic tuff	2.8	Pastor Ortiz - La Piedad	No	Stressed
	3	SONORA	Paredón Colorado (Paredón Viejo)	0.6	2945	809	0	0	0	0	0	0	0.6	2945	809	-3.6	-3.1	-109.928	27.076	Alluvial	0.7	Cocoraque	No	Non-stressed
	3	SONORA	San Ignacio Río Muerto	0.6	2248	737	0	0	0	0	0	0	0.6	2248	737	-3.6	-2.7	-110.236	27.411	Alluvial	0.1	Valle del Yaqui	Yes	Non-stressed
	3	SONORA	Villa Juárez	3.7	8904	3131	0	0	0	0	0	0	3.7	8904	3131	-3.6	-3	-109.825	27.127	Alluvial	0.1	Cocoraque	No	Non-stressed
	8	STATE OF MEXICO	San Miguel Totocuitlapilco	2.9	6253	1830	0	0	0	0	0	0	2.9	6253	1830	-3.6	-2.6	-99.589	19.237	Alluvial	0.8	Valle de Toluca	No	Stressed
	8	STATE OF MEXICO	Fraccionamiento San Diego	2.4	6090	1497	0	0	0	0	0	0	2.4	6090	1497	-3.6	-2.7	-99.639	19.379	Alluvial	0.7	Valle de Toluca	No	Stressed
	8	STATE OF MEXICO	Tlachaloya	0.4	4215	1001	0	0	0	0	0	0	0.4	4215	1001	-3.6	-2.6	-99.662	19.448	Lacustrine	3.3	Valle de Toluca	No	Stressed
	14	NUEVO LEON	Santiago	31.3	14952	6809	0	0	0	0	0	0	31.3	14952	6809	-3.6	-2.9	-100.129	25.427	, Limestone-Dolomite, Shale-Loam, Limestone-Flint, Shale-Limestone, Alluvial, Limestone-Shale	2.9	Cañon del Huajuco, Citricola Norte	No	Stressed, Non-stressed
	14	NUEVO LEON	Arboledas de San Roque	1.6	810	1236	0	0	0	0	0	0	1.6	810	1236	-3.6	-3	-100.125	25.608	Polygenic conglomerate, Alluvial, Shale-Loam	1.5	Area Metropolitana de Monterrey	No	Non-stressed
	15	PUEBLA	Aljojuca	2.4	5576	2194	0	0	0	0	0	0	2.4	5576	2194	-3.6	-2.6	-97.531	19.102	Andesitic tuff, Basalto-Toba basáltica	3.3	Libres - Oriental	Yes	Non-stressed
	15	PUEBLA	Máximo Serdán	1.6	53	13	0	0	0	0	0	0	1.6	53	13	-3.6	-2.7	-97.826	19.266	Andesitic tuff	1.3	Libres - Oriental	Yes	Non-stressed
	15	PUEBLA	San Martín Caltenco	0.8	153	46	0	0	0	0	0	0	0.8	153	46	-3.6	-2.7	-97.805	18.888	Andesitic tuff	0.7	Valle de Tecamachalco	No	Stressed
	17	NAYARIT	Tepic	1.1	12200	4549	0	0	0	0	0	0	1.1	12200	4549	-3.6	-2.6	-104.868	21.514	Alluvial	1.7	Valle de Matatipac	Yes	Non-stressed
	18	OAXACA	San Martín de los Cansecos	2.6	3732	1348	0	0	0	0	0	0	2.6	3732	1348	-3.6	-2.7	-96.729	16.656	Volcano-Sedimentary, Alluvial	2.2	Valles Centrales, Rio Verde - Ejutla	No, Yes	Non-stressed
	18	OAXACA	Santa Ana Tlapacoyan	0.8	266	120	0	0	0	0	0	0	0.8	266	120	-3.6	-2.8	-96.842	16.745	Metamorphic complex, Alluvial	1.2	Valles Centrales	Yes	Non-stressed
	18	OAXACA	La Pe	1.1	5054	1432	0	0	0	0	0	0	1.1	5054	1432	-3.6	-2.8	-96.801	16.631	Metamorphic complex, Conglomerate polygenic-Sandstone	2.6	Rio Verde - Ejutla	No	Non-stressed
	19	STATE OF MEXICO	Ex-Hacienda de Guadalupe	1.7	8732	3771	0	0	0	0	0	0	1.7	8732	3771	-3.6	-2.9	-98.843	19.244	Alluvial	0.7	Chalco - Amecameca	No	Stressed
	19	STATE OF MEXICO	La Candelaria Tlapala	3	14513	5606	0	0	0	0	0	0	3	14513	5606	-3.6	-2.9	-98.842	19.24	Alluvial	0.6	Chalco - Amecameca	No	Stressed
	20	NUEVO LEON	Los Ramones	1.9	924	514	0	0	0	0	0	0	1.9	924	514	-3.6	-2.9	-99.614	25.693	Shale-Loam, Alluvial	1.9	China - General Bravo	Yes	Non-stressed
	20	TAMAULIPAS	Mier	3.9	3839	2118	0	0	0	0	0	0	3.9	3839	2118	-3.6	-2.8	-99.146	26.419	Sandstone-Shale, Sandstone-Gypsum, Alluvial	1.6	Bajo Rio Bravo	Yes	Non-stressed
	20	TAMAULIPAS	Ciudad Miguel Alemán	9.9	6679	3231	0	0	0	0	0	0	9.9	6679	3231	-3.6	-2.8	-99.041	26.373	Sandstone-Shale, Alluvial	1	Bajo Rio Bravo	Yes	Non-stressed
	21	STATE OF MEXICO	Hueypoxtla	2.1	4584	1450	0	0	0	0	0	0	2.1	4584	1450	-3.6	-2.9	-99.088	19.916	Alluvial, Lacustrine	1.7	Valle del Mezquital	Yes	Non-stressed
	26	STATE OF MEXICO	San Pedro la Cabecera	3.4	7952	2636	0	0	0	0	0	0	3.4	7952	2636	-3.6	-2.7	-99.745	19.564	, Lacustrine	0.8	Ixtlahuaca - Atlacomulco	Yes	Non-stressed
	26	STATE OF MEXICO	San Felipe del Progreso	0.4	943	308	0	0	0	0	0	0	0.4	943	308	-3.6	-2.3	-99.944	19.718	Lacustrine	0.5	Ixtlahuaca - Atlacomulco	Yes	Non-stressed
	26	STATE OF MEXICO	Ixtlahuaca de Rayón	3.3	3976	1318	0	0	0	0	0	0	3.3	3976	1318	-3.6	-2.7	-99.756	19.57	Lacustrine	0.5	Ixtlahuaca - Atlacomulco	Yes	Non-stressed
	28	VERACRUZ	San Rafael	0.9	2479	1087	0	0	0	0	0	0	0.9	2479	1087	-3.6	-2.6	-96.869	20.191	Alluvial	1.7	Martinez de La Torre - Nautla	Yes	Non-stressed
	28	VERACRUZ	Puntilla Aldama	0.1	76	26	0	0	0	0	0	0	0.1	76	26	-3.6	-1.2	-96.905	20.194	Rhyolitic tuff	0.3	Martinez de La Torre - Nautla	Yes	Non-stressed
	0	OAXACA	San Sebastián Tecomaxtlahuaca	1.4	2440	1110	0	0	0	0	0	0	1.4	2440	1110	-3.5	-2.6	-98.017	17.352	Caliza-Yeso, Alluvial	2.8	Juxtlahuaca	Yes	Non-stressed
	4	TAMAULIPAS	Güémez	0.9	1566	655	0	0	0	0	0	0	0.9	1566	655	-3.5	-2.7	-99.006	23.924	Polygenic conglomerate, Alluvial	0.7	Victoria - Guemez	No	Stressed
	8	STATE OF MEXICO	Unidad Habitacional Santa Teresa	1.3	5705	3142	0	0	0	0	0	0	1.3	5705	3142	-3.5	-2.6	-99.552	19.205	Alluvial	2.2	Valle de Toluca	No	Stressed
	14	NUEVO LEON	Pesquería	4	55873	19939	0	0	0	0	0	0	4	55873	19939	-3.5	-2.9	-100.05	25.791	Polygenic conglomerate, Alluvial, Shale-Loam	1.4	Area Metropolitana de Monterrey, El Carmen - Salinas - Victoria	No	Stressed, Non-stressed
	16	MICHOACAN	Aporo	2.1	624	220	0	0	0	0	0	0	2.1	624	220	-3.5	-2.7	-100.404	19.674	Andesite-Andesitic tuff	3.8	Ciudad Hidalgo - Tuxpan	Yes	Non-stressed
	16	MORELOS	Puente de Ixtla	0	129	48	0	0	0	0	0	0	0	129	48	-3.5	-2.5	-99.311	18.627	Alluvial	0.9	Zacatepec	Yes	Non-stressed
	16	MORELOS	Telixtac	1.5	5534	1490	0	0	0	0	0	0	1.5	5534	1490	-3.5	-2.8	-98.773	18.561	Lahar	1.7	Tepalcingo - Axochiapan	Yes	Non-stressed
	18	OAXACA	San Pedro Apóstol	2.1	1474	764	0	0	0	0	0	0	2.1	1474	764	-3.5	-2.7	-96.729	16.739	Alluvial	1.9	Valles Centrales	Yes	Non-stressed
	19	STATE OF MEXICO	San Gregorio Cuautzingo	2.3	10455	3227	0	0	0	0	0	0	2.3	10455	3227	-3.5	-2.8	-98.86	19.261	Alluvial	0.4	Chalco - Amecameca	No	Stressed
	19	STATE OF MEXICO	San Juan Tehuixtitlán	0.9	6404	1798	0	0	0	0	0	0	0.9	6404	1798	-3.5	-2.8	-98.765	19.057	Lahar-Andesitic tuff, Alluvial	2.4	Cuautla - Yautepec	No	Non-stressed
	19	STATE OF MEXICO	Ayapango de Gabriel Ramos M.	0.3	194	68	0	0	0	0	0	0	0.3	194	68	-3.5	-2.8	-98.805	19.134	Alluvial, Basalt-Andesite	0.9	Chalco - Amecameca	No	Stressed
	21	STATE OF MEXICO	Jilotzingo	5.1	14280	3942	0	0	0	0	0	0	5.1	14280	3942	-3.5	-2.4	-99.044	19.874	Alluvial, Lacustrine	1.4	Valle del Mezquital, Cuautitlan - Pachuca	No, Yes	Stressed, Non-stressed
	21	STATE OF MEXICO	Tlapanaloya	2.2	4841	1549	0	0	0	0	0	0	2.2	4841	1549	-3.5	-2.5	-99.097	19.931	Alluvial, Lacustrine	2.8	Valle del Mezquital	Yes	Non-stressed
	21	STATE OF MEXICO	Ejido de Tequisistlán Primero	0.3	1751	545	0	0	0	0	0	0	0.3	1751	545	-3.5	-2.5	-98.968	19.595	Alluvial	0.3	Cuautitlan - Pachuca	No	Stressed
	22	SINALOA	El Cubilete (El Cubilete Número Uno)	0.1	8	5	0	0	0	0	0	0	0.1	8	5	-3.5	-2.6	-108.528	25.483	Alluvial	0	Rio Sinaloa	Yes	Non-stressed
	23	JALISCO	Jaluco	0.3	1069	374	0	0	0	0	0	0	0.3	1069	374	-3.5	-2.8	-104.686	19.237	Alluvial	1.8	Cihuatlan	No	Non-stressed
	24	GUANAJUATO	Tomelopitos	0.4	3096	750	0	0	0	0	0	0	0.4	3096	750	-3.5	-3	-101.369	20.595	Sandstone-Rhyolitic tuff	0.3	Irapuato - Valle	No	Non-stressed
	24	GUANAJUATO	Bajío de Bonillas	0.1	86	39	0	0	0	0	0	0	0.1	86	39	-3.5	-2.7	-101.507	20.954	Sandstone-Polygenic conglomerate, Andesite-Basalt	2.1	Silao - Romita	Yes	Non-stressed
	25	SAN LUIS POTOSI	Villa de Arista	0	107	35	0	0	0	0	0	0	0	107	35	-3.5	-2.6	-100.853	22.653	Alluvial	0.2	Villa de Arista	No	Stressed
	26	MICHOACAN	Contepec	0	11	6	0	0	0	0	0	0	0	11	6	-3.5	-2.7	-100.175	19.943	Andesite-Basalt	2	Maravatio - Contepec - E. Huerta	Yes	Non-stressed
	27	COLIMA	Quesería	0.7	2225	698	0	0	0	0	0	0	0.7	2225	698	-3.5	-2.6	-103.58	19.386	Lahar-Pyroclastic	4.3	Alzada - Tepames	Yes	Non-stressed
	27	JALISCO	Tuxpan	3.2	11344	3430	0	0	0	0	0	0	3.2	11344	3430	-3.5	-2.6	-103.382	19.566	Alluvial, Lahar-Pyroclastic	2.5	Ciudad Guzman	No	Non-stressed
	28	TLAXCALA	Santa Cruz Aquiahuac	0.5	2392	689	0	0	0	0	0	0	0.5	2392	689	-3.5	-2.7	-98.276	19.232	Alluvial	2.3	Alto Atoyac	Yes	Non-stressed
	0	OAXACA	Chalcatongo de Hidalgo	0.5	417	240	0	0	0	0	0	0	0.5	417	240	-3.4	-2.4	-97.575	17.036	Alluvial	2	Jamiltepec	No	Non-stressed
	2	GUANAJUATO	Maravatío del Encinal	0.5	1991	765	0	0	0	0	0	0	0.5	1991	765	-3.4	-2.5	-100.965	20.201	Sandstone-Polygenic conglomerate	0.1	Cienega Prieta - Moroleon	No	Stressed
	2	GUANAJUATO	Jocoqui	0	11	6	0	0	0	0	0	0	0	11	6	-3.4	-2.8	-100.689	20.58	Sandstone-Polygenic conglomerate	1.1	Valle de Celaya	No	Stressed
	2	MICHOACAN	Chucándiro	0.5	214	119	0	0	0	0	0	0	0.5	214	119	-3.4	-2.4	-101.33	19.904	Basalt	1.8	Morelia - Querendaro	No	Non-stressed
	3	SONORA	La Unión	0	0	1	0	0	0	0	0	0	0	0	1	-3.4	-2.7	-109.605	26.814	Alluvial	0.2	Valle del Mayo	Yes	Non-stressed
	4	TAMAULIPAS	Llera de Canales	1.3	1170	572	0	0	0	0	0	0	1.3	1170	572	-3.4	-2.6	-99.026	23.311	Shale-Loam	2.7	Llera - Xicotencatl	Yes	Non-stressed
	6	JALISCO	La Manzanilla de la Paz	0.1	28	17	0	0	0	0	0	0	0.1	28	17	-3.4	-2.4	-103.159	20.007	Andesite-Basalt	4	Tizapan	No	Non-stressed
	6	JALISCO	San Sebastián del Sur	2.5	6459	1997	0	0	0	0	0	0	2.5	6459	1997	-3.4	-2.5	-103.478	19.791	Alluvial, Pyroclastic	2.4	Ciudad Guzman	No	Non-stressed
	6	JALISCO	El Salto	0.2	2955	1543	0	0	0	0	0	0	0.2	2955	1543	-3.4	-1.7	-103.191	20.506	Alluvial	0.5	Toluquilla	No	Stressed
	6	JALISCO	Teocuitatlán de Corona	0	0	1	0	0	0	0	0	0	0	0	1	-3.4	-2.5	-103.384	20.099	Alluvial	0	Lagunas	Yes	Non-stressed
	6	JALISCO	Galaxia Bonito Jalisco	0.4	6529	3099	0	0	0	0	0	0	0.4	6529	3099	-3.4	-2.1	-103.193	20.505	Alluvial	0.6	Toluquilla	No	Stressed
	6	JALISCO	Real del Valle (El Paraíso) Fraccionamiento	0.7	878	329	0	0	0	0	0	0	0.7	878	329	-3.4	-2.5	-103.36	20.548	Alluvial	0.4	Toluquilla	No	Stressed
	8	STATE OF MEXICO	Villa Cuauhtémoc	2.4	6356	1534	0	0	0	0	0	0	2.4	6356	1534	-3.4	-2.4	-99.558	19.408	Alluvial	0.4	Valle de Toluca	No	Stressed
	8	STATE OF MEXICO	Fraccionamiento Rinconada del Valle	2.4	6356	1534	0	0	0	0	0	0	2.4	6356	1534	-3.4	-2.4	-99.567	19.402	Alluvial	0.4	Valle de Toluca	No	Stressed
	11	COAHUILA	Nadadores	2.7	1493	596	0	0	0	0	0	0	2.7	1493	596	-3.4	-2.4	-101.593	27.016	Alluvial	0.6	Monclova	No	Non-stressed
	12	VERACRUZ	Tempoal de Sánchez	1.1	4710	1473	0	0	0	0	0	0	1.1	4710	1473	-3.4	-2.6	-98.379	21.519	Lutita-Conglomerado poligénico, Alluvial	3.7	Tampico - Misantla	Yes	Non-stressed
	12	VERACRUZ	Pánuco	4	12388	4569	0	0	0	0	0	0	4	12388	4569	-3.4	-2.6	-98.185	22.025	Sandstone-Shale, , Alluvial	1	Tampico - Misantla	Yes	Non-stressed
	14	NUEVO LEON	Valle de Santa María	1	4110	1680	0	0	0	0	0	0	1	4110	1680	-3.4	-2.8	-100.107	25.717	Polygenic conglomerate, Alluvial, Shale-Loam	0.8	Area Metropolitana de Monterrey, El Carmen - Salinas - Victoria	No	Stressed, Non-stressed
	14	NUEVO LEON	Ciudad Apodaca	17.5	59083	20200	0	0	0	0	0	0	17.5	59083	20200	-3.4	-2.8	-100.191	25.752	Polygenic conglomerate, Alluvial, Shale-Loam	1.2	Area Metropolitana de Monterrey	No	Non-stressed
	15	TLAXCALA	Zitlaltépec	4.5	6623	2395	0	0	0	0	0	0	4.5	6623	2395	-3.4	-2.6	-97.917	19.201	Andesitic tuff, Dacitic tuff	2.6	Huamantla	Yes	Non-stressed
	16	GUERRERO	Mayanalán	0.3	115	43	0	0	0	0	0	0	0.3	115	43	-3.4	-2.8	-99.435	18.165	Alluvial, Conglomerate-polygenic-Siltstone	3	Poloncingo	Yes	Non-stressed
	16	MICHOACAN	San Lucas	0.6	765	353	0	0	0	0	0	0	0.6	765	353	-3.4	-2.7	-100.786	18.589	Sandstone-Shale	3.9	Huetamo	Yes	Non-stressed
	16	MORELOS	Tlaquiltenango	0.1	391	174	0	0	0	0	0	0	0.1	391	174	-3.4	-2.9	-99.159	18.622	Alluvial	1.1	Zacatepec	Yes	Non-stressed
	16	PUEBLA	Santa María Acuexcomac	1.1	772	243	0	0	0	0	0	0	1.1	772	243	-3.4	-2.6	-98.39	19.037	Lahar-Andesitic tuff	1.9	Valle de Puebla	Yes	Non-stressed
	18	OAXACA	San Dionisio Ocotlán	4.8	5192	1590	0	0	0	0	0	0	4.8	5192	1590	-3.4	-2.6	-96.679	16.743	Alluvial	1	Valles Centrales	Yes	Non-stressed
	18	OAXACA	Santa Lucía Ocotlán	4.8	5197	1594	0	0	0	0	0	0	4.8	5197	1594	-3.4	-2.6	-96.681	16.737	Alluvial	1.3	Valles Centrales	Yes	Non-stressed
	19	MEXICO CITY	Parres (El Guarda)	0.9	1665	457	0	0	0	0	0	0	0.9	1665	457	-3.4	-2.4	-99.174	19.132	Basalt-Andesite	3.8	Zona Metropolitana de la Cd. de México	No	Stressed
	19	STATE OF MEXICO	Ozumba de Alzate	1.9	3440	954	0	0	0	0	0	0	1.9	3440	954	-3.4	-2.7	-98.795	19.047	Basalt-Andesite	2.1	Cuautla - Yautepec	No	Non-stressed
	19	STATE OF MEXICO	San Mateo Tecalco	1.9	6880	1908	0	0	0	0	0	0	1.9	6880	1908	-3.4	-2.7	-98.797	19.052	Alluvial, Basalt-Andesite	1.9	Cuautla - Yautepec	No	Non-stressed
	19	STATE OF MEXICO	Profesor Carlos Hank González	0.1	6999	1927	0	0	0	0	0	0	0.1	6999	1927	-3.4	-2.8	-98.948	19.369	Basalt-Andesite	0.6	Texcoco	No	Stressed
	20	NUEVO LEON	General Bravo	2	1027	546	0	0	0	0	0	0	2	1027	546	-3.4	-2.6	-99.175	25.809	Sandstone-Shale, Polygenic conglomerate, Alluvial	1.1	China - General Bravo	Yes	Non-stressed
	20	NUEVO LEON	Ciudad Cerralvo	1.7	66	42	0	0	0	0	0	0	1.7	66	42	-3.4	-2.7	-99.638	26.075	Polygenic conglomerate	0.6	Bajo Rio Bravo	Yes	Non-stressed
	20	TAMAULIPAS	Los Guerra	1.8	2517	994	0	0	0	0	0	0	1.8	2517	994	-3.4	-2.6	-99.089	26.39	Alluvial	0.7	Bajo Rio Bravo	Yes	Non-stressed
	20	TAMAULIPAS	San Fernando	0	2	1	0	0	0	0	0	0	0	2	1	-3.4	-2.5	-98.171	24.865	Sandstone-Polygenic conglomerate	0.7	Mendez - San Fernando	Yes	Non-stressed
	21	STATE OF MEXICO	Tepotzotlán	8.7	16160	4733	0	0	0	0	0	0	8.7	16160	4733	-3.4	-2.4	-99.201	19.708	Alluvial, Andesite-Dacite	0.8	Cuautitlan - Pachuca	No	Stressed
	22	SINALOA	Nío	0.6	1324	429	0	0	0	0	0	0	0.6	1324	429	-3.4	-2.5	-108.392	25.639	Alluvial	0.1	Rio Sinaloa	Yes	Non-stressed
	23	JALISCO	Villa Purificación	1.5	1627	713	0	0	0	0	0	0	1.5	1627	713	-3.4	-2.7	-104.615	19.709	Alluvial, Conglomerate polygenic-Sandstone	1.5	La Huerta	No	Non-stressed
	24	GUANAJUATO	San Bernardo	1.4	2508	1001	0	0	0	0	0	0	1.4	2508	1001	-3.4	-2.7	-101.872	20.971	Sandstone-Polygenic conglomerate	0.8	Rio Turbio	No	Stressed
	24	GUANAJUATO	Cuerámaro	0.8	3413	1374	0	0	0	0	0	0	0.8	3413	1374	-3.4	-2.6	-101.663	20.631	Sandstone-Rhyolitic tuff	0.6	Penjamo - Abasolo	No	Stressed
	28	PUEBLA	Mecapalapa	0.6	1535	583	0	0	0	0	0	0	0.6	1535	583	-3.4	-2.6	-97.853	20.528	Sandstone-Shale	2.9	Alamo - Tuxpan	Yes	Non-stressed
	28	VERACRUZ	El Chote	2.3	7344	2470	0	0	0	0	0	0	2.3	7344	2470	-3.4	-2.5	-97.351	20.402	Sandstone-Shale, Alluvial	2.7	Tecolutla	Yes	Non-stressed
	0	OAXACA	San Miguel Achiutla	0	137	136	0	0	0	0	0	0	0	137	136	-3.3	-2.2	-97.496	17.303	Limestone-Shale	4.9	Jamiltepec	No	Non-stressed
	0	OAXACA	Mariscala de Juárez	0.9	1378	576	0	0	0	0	0	0	0.9	1378	576	-3.3	-2.4	-98.139	17.856	Alluvial, Conglomerate-polygenic-Siltstone	3.9	Mariscala	Yes	Non-stressed
	2	GUANAJUATO	Jaral del Progreso	0.7	1560	560	0	0	0	0	0	0	0.7	1560	560	-3.3	-2.5	-101.059	20.378	Sandstone-Polygenic conglomerate	1.8	Valle de Celaya	No	Stressed
	2	GUANAJUATO	Fraccionamiento Praderas de la Venta	0.3	3681	1468	0	0	0	0	0	0	0.3	3681	1468	-3.3	-2.4	-101.001	20.538	Sandstone-Polygenic conglomerate	0.2	Valle de Celaya	No	Stressed
	2	MICHOACAN	Capula	0.8	572	188	0	0	0	0	0	0	0.8	572	188	-3.3	-2.4	-101.386	19.673	Basalt	2.3	Morelia - Querendaro	No	Non-stressed
	4	TAMAULIPAS	Barretal	0.7	948	388	0	0	0	0	0	0	0.7	948	388	-3.3	-2.6	-99.127	24.086	Shale-Loam	0.3	Margenes del Rio Purificacion	No	Non-stressed
	5	HIDALGO	Tunititlán	1.1	2982	940	0	0	0	0	0	0	1.1	2982	940	-3.3	-2.6	-99.245	20.244	Alluvial, Basalt	2.4	Valle del Mezquital	Yes	Non-stressed
	6	JALISCO	Mazamitla	0	10	8	0	0	0	0	0	0	0	10	8	-3.3	-2.3	-103.028	19.916	Andesite-Basalt	3.8	Ciudad Guzman	No	Non-stressed
	6	MICHOACAN	San José de Gracia	2.3	1962	779	0	0	0	0	0	0	2.3	1962	779	-3.3	-2.2	-103.022	20.011	Andesite-Basalt	4.1	Cienega de Chapala	No	Non-stressed
	8	STATE OF MEXICO	Santiago Tlacotepec	0.5	1382	353	0	0	0	0	0	0	0.5	1382	353	-3.3	-2.5	-99.678	19.216	Lahar-Andesitic tuff	2.7	Valle de Toluca	No	Stressed
	8	STATE OF MEXICO	San Diego Alcalá	2.7	3849	1155	0	0	0	0	0	0	2.7	3849	1155	-3.3	-2.4	-99.613	19.462	Lahar-Andesitic tuff	3.6	Valle de Toluca	No	Stressed
	8	STATE OF MEXICO	Calixtlahuaca	0.3	3043	774	0	0	0	0	0	0	0.3	3043	774	-3.3	-2.5	-99.68	19.327	Alluvial	4.7	Valle de Toluca	No	Stressed
	8	STATE OF MEXICO	Calimaya de Díaz González	1	6044	1544	0	0	0	0	0	0	1	6044	1544	-3.3	-2.4	-99.617	19.158	Lahar-Andesitic tuff	2.7	Valle de Toluca	No	Stressed
	8	STATE OF MEXICO	San Miguel Balderas	0.3	542	150	0	0	0	0	0	0	0.3	542	150	-3.3	-2.4	-99.645	19.112	Lahar-Andesitic tuff, Andesite-Basalt	3.9	Valle de Toluca	No	Stressed
	11	COAHUILA	San Buenaventura	3.8	6013	2217	0	0	0	0	0	0	3.8	6013	2217	-3.3	-2.3	-101.516	27.059	Alluvial	0.5	Monclova	No	Non-stressed
	12	TAMAULIPAS	Graciano Sánchez	0.2	244	65	0	0	0	0	0	0	0.2	244	65	-3.3	-2.6	-98.551	22.652	Sandstone-Shale	0.4	Llera - Xicotencatl	Yes	Non-stressed
	14	NUEVO LEON	Ciudad Benito Juárez	4.9	53160	23273	0	0	0	0	0	0	4.9	53160	23273	-3.3	-2.7	-100.086	25.617	Polygenic conglomerate, Alluvial, Shale-Loam	1.2	Area Metropolitana de Monterrey, El Carmen - Salinas - Victoria	No	Stressed, Non-stressed
	14	NUEVO LEON	Ciudad Natura	0.6	4169	1608	0	0	0	0	0	0	0.6	4169	1608	-3.3	-2.8	-100.139	25.838	Alluvial	0.5	El Carmen - Salinas - Victoria	No	Stressed
	14	NUEVO LEON	Guadalupe	12.5	34457	10799	0	0	0	0	0	0	12.5	34457	10799	-3.3	-2.7	-100.179	25.666	Polygenic conglomerate, Alluvial, Shale-Loam	1.4	Area Metropolitana de Monterrey, El Carmen - Salinas - Victoria	No	Stressed, Non-stressed
	14	NUEVO LEON	Doctor González	1.5	270	179	0	0	0	0	0	0	1.5	270	179	-3.3	-2.7	-99.942	25.851	Polygenic conglomerate, Alluvial, Shale-Loam	1	El Carmen - Salinas - Victoria	No	Stressed
	15	PUEBLA	San José Carpinteros	1.8	590	167	0	0	0	0	0	0	1.8	590	167	-3.3	-2.5	-97.907	18.991	Alluvial	0.9	Valle de Tecamachalco	No	Stressed
	15	PUEBLA	San Juan Atenco	1.6	5303	2187	0	0	0	0	0	0	1.6	5303	2187	-3.3	-2.4	-97.536	19.086	Loam-Shale, Andesitic tuff, Basalto-Toba basáltica	2.9	Libres - Oriental	Yes	Non-stressed
	15	PUEBLA	Tepeaca	1.8	590	167	0	0	0	0	0	0	1.8	590	167	-3.3	-2.5	-97.9	18.992	Alluvial	0.9	Valle de Tecamachalco	No	Stressed
	16	GUERRERO	Mezcala	0.2	1628	469	0	0	0	0	0	0	0.2	1628	469	-3.3	-2.6	-99.615	17.926	Sandstone-Shale, Alluvial	4.3	Iguala	Yes	Non-stressed
	16	GUERRERO	San José Ixtapa (Barrio Viejo)	0.1	4	2	0	0	0	0	0	0	0.1	4	2	-3.3	-2.8	-101.622	17.713	Alluvial	1.4	Ixtapa	Yes	Non-stressed
	16	MICHOACAN	Senguio	0.6	2508	862	0	0	0	0	0	0	0.6	2508	862	-3.3	-2.6	-100.355	19.734	Basalt, Meta-andesite-Sandstone	2.8	Maravatio - Contepec - E. Huerta	Yes	Non-stressed
	16	STATE OF MEXICO	Villa Luvianos	0.7	3962	1366	0	0	0	0	0	0	0.7	3962	1366	-3.3	-2.5	-100.302	18.923	Meta-andesite-Meta-sandstone	1.9	Temascaltepec	Yes	Non-stressed
	17	MICHOACAN	Bonifacio Moreno (El Aguaje)	1.6	1150	459	0	0	0	0	0	0	1.6	1150	459	-3.3	-2.6	-102.709	18.996	Alluvial	1	Apatzingan	Yes	Non-stressed
	18	OAXACA	San Agustín Amatengo	2.3	3154	1650	0	0	0	0	0	0	2.3	3154	1650	-3.3	-2.6	-96.8	16.508	Sandstone-Shale, Conglomerate polygenic-Sandstone	4	Rio Verde - Ejutla	No	Non-stressed
	18	OAXACA	Santa Inés Yatzeche	1.3	1797	729	0	0	0	0	0	0	1.3	1797	729	-3.3	-2.6	-96.755	16.801	Alluvial, Limestone-Dolomite	0.9	Valles Centrales	Yes	Non-stressed
	18	OAXACA	San Juan Chilateca	1.8	2956	1242	0	0	0	0	0	0	1.8	2956	1242	-3.3	-2.5	-96.662	16.833	Alluvial, Andesitic tuff-Rhyolitic tuff	3	Valles Centrales	Yes	Non-stressed
	19	STATE OF MEXICO	San Pedro Nexapa	0.6	5650	1388	0	0	0	0	0	0	0.6	5650	1388	-3.3	-2.7	-98.738	19.085	Lahar-Andesitic tuff, Alluvial	3.7	Chalco - Amecameca	No	Stressed
	19	STATE OF MEXICO	San Lucas Amalinalco	0.7	3476	1119	0	0	0	0	0	0	0.7	3476	1119	-3.3	-2.6	-98.864	19.27	Alluvial	0.3	Chalco - Amecameca	No	Stressed
	21	HIDALGO	Fuentes de Tizayuca	0.2	744	823	0	0	0	0	0	0	0.2	744	823	-3.3	-2.3	-98.982	19.873	Alluvial	1.5	Cuautitlan - Pachuca	No	Stressed
	21	STATE OF MEXICO	Axotlán	3.7	19893	5440	0	0	0	0	0	0	3.7	19893	5440	-3.3	-2.4	-99.228	19.698	Alluvial, Andesite-Dacite	0.8	Cuautitlan - Pachuca	No	Stressed
	21	STATE OF MEXICO	San Mateo Xoloc	4.4	30395	8379	0	0	0	0	0	0	4.4	30395	8379	-3.3	-2.4	-99.239	19.696	Andesite, Alluvial, Andesite-Dacite	1.9	Cuautitlan - Pachuca	No	Stressed
	21	STATE OF MEXICO	San José Huilango	3.2	22843	6284	0	0	0	0	0	0	3.2	22843	6284	-3.3	-2.4	-99.242	19.691	Lahar-Andesitic tuff, Alluvial, Andesite-Dacite	1.2	Cuautitlan - Pachuca	No	Stressed
	22	SINALOA	Angostura	0.7	1660	627	0	0	0	0	0	0	0.7	1660	627	-3.3	-2.4	-108.163	25.358	Alluvial	0.2	Rio Mocorito	No	Non-stressed
	22	SINALOA	León Fonseca (Estación Verdura)	0	49	16	0	0	0	0	0	0	0	49	16	-3.3	-2.4	-108.343	25.738	Alluvial	0.2	Rio Sinaloa	Yes	Non-stressed
	22	SINALOA	Constancia	0.1	134	47	0	0	0	0	0	0	0.1	134	47	-3.3	-2.5	-108.907	25.957	Alluvial	0.3	Rio Fuerte	Yes	Non-stressed
	22	SINALOA	Bamoa	0.8	1443	492	0	0	0	0	0	0	0.8	1443	492	-3.3	-2.4	-108.342	25.705	Alluvial	0.5	Rio Sinaloa	Yes	Non-stressed
	23	JALISCO	La Resolana	0.4	2084	730	0	0	0	0	0	0	0.4	2084	730	-3.3	-2.6	-104.431	19.604	Alluvial	1.6	La Huerta	No	Non-stressed
	24	GUANAJUATO	Estación Pénjamo	0.8	2670	805	0	0	0	0	0	0	0.8	2670	805	-3.3	-2.5	-101.699	20.399	Sandstone-Rhyolitic tuff	0.7	Penjamo - Abasolo	No	Stressed
	27	JALISCO	Tecalitlán	0.3	1269	388	0	0	0	0	0	0	0.3	1269	388	-3.3	-2.4	-103.305	19.482	Granite-Granodiorite, Andesita-Brecha volcánica andesítica, Alluvial	2.2	Ciudad Guzman	No	Non-stressed
	0	OAXACA	Sitio de Xitlapehua	4.4	536	233	0	0	0	0	0	0	4.4	536	233	-3.2	-2.4	-96.533	16.35	Conglomerate polygenic-Sandstone	4.3	Miahuatlan	Yes	Non-stressed
	0	VERACRUZ	Paso del Toro	1	4571	1733	0	0	0	0	0	0	1	4571	1733	-3.2	-2.4	-96.135	19.029	Alluvial	0.7	Cotaxtla	No	Non-stressed
	2	GUANAJUATO	Villas de la Estancia Fraccionamiento	0.1	1238	560	0	0	0	0	0	0	0.1	1238	560	-3.2	-2.6	-100.505	20.557	Sandstone-Polygenic conglomerate	1.4	Valle de Celaya	No	Stressed
	2	MICHOACAN	Copándaro de Galeana	0.1	120	95	0	0	0	0	0	0	0.1	120	95	-3.2	-2.2	-101.236	19.894	Ignimbrite-Rhyolite	3.9	Morelia - Querendaro	No	Non-stressed
	6	JALISCO	San Miguel Zapotitlán	0.6	1823	652	0	0	0	0	0	0	0.6	1823	652	-3.2	-2.3	-102.996	20.392	Alluvial	2.6	Poncitlan	No	Non-stressed
	8	STATE OF MEXICO	San Mateo Mexicaltzingo	0.4	3244	980	0	0	0	0	0	0	0.4	3244	980	-3.2	-2.4	-99.586	19.218	Alluvial, Lacustrine	0.8	Valle de Toluca	No	Stressed
	8	STATE OF MEXICO	Temoaya	2.1	5119	1273	0	0	0	0	0	0	2.1	5119	1273	-3.2	-2.4	-99.6	19.465	Lahar-Andesitic tuff	3.8	Valle de Toluca	No	Stressed
	8	STATE OF MEXICO	Molino Abajo	2.3	10238	2546	0	0	0	0	0	0	2.3	10238	2546	-3.2	-2.4	-99.602	19.454	Lahar-Andesitic tuff, Alluvial	4.3	Valle de Toluca	No	Stressed
	8	STATE OF MEXICO	El Pedregal de Guadalupe Hidalgo	1.5	10584	3148	0	0	0	0	0	0	1.5	10584	3148	-3.2	-2.3	-99.469	19.25	Alluvial, Andesite-Basalt	1.7	Valle de Toluca	No	Stressed
	8	STATE OF MEXICO	Fraccionamiento Real de San Pablo	0.4	4090	2670	0	0	0	0	0	0	0.4	4090	2670	-3.2	-2.3	-99.647	19.39	Lacustrine	0.9	Valle de Toluca	No	Stressed
	8	STATE OF MEXICO	Ocoyoacac	0.7	5292	1574	0	0	0	0	0	0	0.7	5292	1574	-3.2	-2.3	-99.467	19.258	Alluvial	1	Valle de Toluca	No	Stressed
	9	SINALOA	Licenciado Benito Juárez (Campo Gobierno)	1.1	3917	1211	0	0	0	0	0	0	1.1	3917	1211	-3.2	-2.2	-107.557	24.651	Alluvial	0.2	Rio Culiacan	No	Non-stressed
	11	COAHUILA	Monclova	2.8	1588	501	0	0	0	0	0	0	2.8	1588	501	-3.2	-2.6	-101.471	26.88	Alluvial	1.2	Monclova	No	Non-stressed
	12	SAN LUIS POTOSI	San Vicente Tancuayalab	0.4	882	284	0	0	0	0	0	0	0.4	882	284	-3.2	-2.5	-98.593	21.723	Alluvial	0.5	Tamuin	Yes	Non-stressed
	12	TAMAULIPAS	Estación Manuel (Úrsulo Galván)	0.6	2508	866	0	0	0	0	0	0	0.6	2508	866	-3.2	-2.5	-98.318	22.718	Shale-Loam, Alluvial	0.4	Llera - Xicotencatl	Yes	Non-stressed
	12	VERACRUZ	Cd. Cuauhtémoc	0.4	724	268	0	0	0	0	0	0	0.4	724	268	-3.2	-2.4	-97.833	22.175	Siltstone-Sandstone, Alluvial	2.6	Tampico - Misantla	Yes	Non-stressed
	13	BAJA CALIFORNIA SUR	La Paz	1.9	96	69	0	0	0	0	0	0	1.9	96	69	-3.2	-2.3	-110.338	24.058	Alluvial	0.9	La Paz	No	Stressed
	14	NUEVO LEON	Marín	0.7	980	409	0	0	0	0	0	0	0.7	980	409	-3.2	-2.7	-100.032	25.872	Shale-Loam, Alluvial	1	El Carmen - Salinas - Victoria	No	Stressed
	14	NUEVO LEON	Monterrey	1.2	3824	1314	0	0	0	0	0	0	1.2	3824	1314	-3.2	-2.7	-100.212	25.527	Shale-Loam, Alluvial	3	Cañon del Huajuco	No	Non-stressed
	16	GUERRERO	Tlacotepec	0	1504	473	0	0	0	0	0	0	0	1504	473	-3.2	-2.3	-99.978	17.788	Metavolcanic-sedimentary	2.6	Tlacotepec	Yes	Non-stressed
	16	GUERRERO	Papanoa	1.1	1095	451	0	0	0	0	0	0	1.1	1095	451	-3.2	-2.5	-101.046	17.318	Alluvial	2.6	Coyuquilla	Yes	Non-stressed
	16	MICHOACAN	Tuxpan	1.9	2301	916	0	0	0	0	0	0	1.9	2301	916	-3.2	-2.5	-100.468	19.559	Dacite	1.8	Ciudad Hidalgo - Tuxpan	Yes	Non-stressed
	16	MORELOS	Coatlán del Río	0.2	1110	545	0	0	0	0	0	0	0.2	1110	545	-3.2	-2.3	-99.433	18.741	Alluvial	2.6	Zacatepec	Yes	Non-stressed
	16	MORELOS	Huatecalco	1	3387	1245	0	0	0	0	0	0	1	3387	1245	-3.2	-2.2	-99.143	18.679	Lahar	3.1	Zacatepec	Yes	Non-stressed
	16	PUEBLA	Izúcar de Matamoros	4.4	8045	2789	0	0	0	0	0	0	4.4	8045	2789	-3.2	-2.5	-98.453	18.6	Lahar, Volcanoclastic-Gypsum	1.9	Atlixco - Izucar de Matamoros	Yes	Non-stressed
	17	ZACATECAS	Loreto	0.7	4613	1292	0	0	0	0	0	0	0.7	4613	1292	-3.2	-2.5	-101.979	22.273	Alluvial	0.3	Loreto	No	Stressed
	18	OAXACA	Zimatlán de Álvarez	1	1364	509	0	0	0	0	0	0	1	1364	509	-3.2	-2.5	-96.778	16.857	Alluvial	0.6	Valles Centrales	Yes	Non-stressed
	19	STATE OF MEXICO	San Rafael	0.5	937	268	0	0	0	0	0	0	0.5	937	268	-3.2	-2.6	-98.782	19.198	Basalt-Andesite	5	Chalco - Amecameca	No	Stressed
	21	STATE OF MEXICO	San José del Puente	2.6	2899	1138	0	0	0	0	0	0	2.6	2899	1138	-3.2	-2.3	-99.198	19.727	Alluvial	0.6	Cuautitlan - Pachuca	No	Stressed
	21	STATE OF MEXICO	Colonia los Hornos	1.8	19378	12108	0	0	0	0	0	0	1.8	19378	12108	-3.2	-2.3	-99.053	19.806	Alluvial	0.1	Cuautitlan - Pachuca	No	Stressed
	21	STATE OF MEXICO	Nuevo Paseos de San Juan Conjunto Urbano	3.4	22798	13468	0	0	0	0	0	0	3.4	22798	13468	-3.2	-2.3	-99.055	19.803	Alluvial, Lacustrine	0.2	Cuautitlan - Pachuca	No	Stressed
	21	STATE OF MEXICO	El Dorado Huehuetoca	0	182	147	0	0	0	0	0	0	0	182	147	-3.2	-2.3	-99.206	19.893	Andesite-Basalt	3	Cuautitlan - Pachuca	No	Stressed
	22	SINALOA	Guamúchil	0.2	665	231	0	0	0	0	0	0	0.2	665	231	-3.2	-2.3	-108.099	25.461	Alluvial, Conglomerate polygenic-Sandstone	0.7	Rio Mocorito	No	Non-stressed
	24	GUANAJUATO	Santa Elena de la Cruz	0.4	2783	682	0	0	0	0	0	0	0.4	2783	682	-3.2	-2.4	-101.399	20.616	Sandstone-Rhyolitic tuff	0.2	Irapuato - Valle	No	Non-stressed
	25	SAN LUIS POTOSI	Cerritos	0.1	271	115	0	0	0	0	0	0	0.1	271	115	-3.2	-2.6	-100.289	22.419	Alluvial	0.8	Cerritos - Villa Juarez	Yes	Non-stressed
	26	STATE OF MEXICO	Canalejas	0.8	186	68	0	0	0	0	0	0	0.8	186	68	-3.2	-2.4	-99.624	19.986	Andesite-Basalt	1.3	Valle del Mezquital	Yes	Non-stressed
	26	STATE OF MEXICO	San Miguel Tenochtitlán	1	4527	1373	0	0	0	0	0	0	1	4527	1373	-3.2	-2.4	-99.916	19.756	, Lacustrine	2.7	Ixtlahuaca - Atlacomulco	Yes	Non-stressed
	26	STATE OF MEXICO	San Antonio Enchisi	1.2	4764	1418	0	0	0	0	0	0	1.2	4764	1418	-3.2	-2.4	-99.818	19.756	Andesitic tuff, Lacustrine	4.3	Ixtlahuaca - Atlacomulco	Yes	Non-stressed
	27	COLIMA	El Trapiche	0.4	1674	583	0	0	0	0	0	0	0.4	1674	583	-3.2	-2.4	-103.664	19.275	Lahar-Pyroclastic	3.5	Colima	Yes	Non-stressed
	28	VERACRUZ	Chapopote Núñez	1.2	5424	1882	0	0	0	0	0	0	1.2	5424	1882	-3.2	-3.2	-97.687	20.935	Loam-Shale, Alluvial	0.7	Alamo - Tuxpan	Yes	Non-stressed
	28	VERACRUZ	Chocamán	3.2	11714	3336	0	0	0	0	0	0	3.2	11714	3336	-3.2	-2.3	-97.029	19.014	Lahar	4.2	Orizaba - Cordoba, Cotaxtla	No, Yes	Non-stressed
	28	VERACRUZ	Misantla	0.1	302	144	0	0	0	0	0	0	0.1	302	144	-3.2	-2.3	-96.855	19.947	Sandstone-Shale	1.5	Martinez de La Torre - Nautla	Yes	Non-stressed
	0	OAXACA	Santiago Tapextla	0.4	558	169	0	0	0	0	0	0	0.4	558	169	-3.1	-2.4	-98.45	16.346	Granite-Granodiorite	3.4	Pinotepa Nacional	No	Stressed
	0	OAXACA	Santo Domingo Armenta	1.1	639	275	0	0	0	0	0	0	1.1	639	275	-3.1	-2.1	-98.382	16.334	Granite-Granodiorite	2.4	Pinotepa Nacional	No	Stressed
	1	COAHUILA	La Concha	1	1244	374	0	0	0	0	0	0	1	1244	374	-3.1	-2.4	-103.374	25.637	Alluvial	0.3	Principal - Region Lagunera	No	Stressed
	2	GUANAJUATO	Yuriria	0.1	79	36	0	0	0	0	0	0	0.1	79	36	-3.1	-2.3	-101.147	20.205	Lacustrine, Andesite-Basalt	1.4	Cienega Prieta - Moroleon	No	Stressed
	2	GUANAJUATO	Santiago Capitiro	0.7	1092	622	0	0	0	0	0	0	0.7	1092	622	-3.1	-2.3	-101.017	20.308	Sandstone-Polygenic conglomerate, Andesite-Basalt	4.2	Cienega Prieta - Moroleon	No	Stressed
	2	MICHOACAN	Irimbo	0.6	567	223	0	0	0	0	0	0	0.6	567	223	-3.1	-2.5	-100.482	19.704	Basalt	2	Ciudad Hidalgo - Tuxpan	Yes	Non-stressed
	4	TAMAULIPAS	Casas	0.1	36	17	0	0	0	0	0	0	0.1	36	17	-3.1	-2.3	-98.733	23.725	Shale-Loam	0.8	Victoria - Casas	No	Non-stressed
	5	HIDALGO	Tlamaco (San Gerónimo Tlamaco)	2.4	6371	2168	0	0	0	0	0	0	2.4	6371	2168	-3.1	-2.2	-99.228	20.038	Alluvial, Lacustrine	2.8	Valle del Mezquital	Yes	Non-stressed
	6	JALISCO	Cajititlán	0.3	3921	2119	0	0	0	0	0	0	0.3	3921	2119	-3.1	-2.2	-103.302	20.444	Alluvial	1.2	Cajititlan	No	Stressed
	8	STATE OF MEXICO	San Miguel Almoloyán	2.2	7754	2002	0	0	0	0	0	0	2.2	7754	2002	-3.1	-2.3	-99.795	19.357	Lacustrine, Andesite-Basalt	2.8	Valle de Toluca	No	Stressed
	9	SINALOA	Culiacancito	0.6	1689	523	0	0	0	0	0	0	0.6	1689	523	-3.1	-2.8	-107.53	24.826	Alluvial	0.5	Rio Culiacan	No	Non-stressed
	9	SINALOA	Culiacán Rosales	3	3943	414	0	0	0	0	0	0	3	3943	414	-3.1	-1.3	-107.495	24.774	Alluvial	0.1	Rio Culiacan	No	Non-stressed
	9	SINALOA	General Ángel Flores (La Palma)	0	109	33	0	0	0	0	0	0	0	109	33	-3.1	-1.8	-107.664	24.821	Alluvial	0.2	Rio Culiacan	No	Non-stressed
	12	SAN LUIS POTOSI	Chapulhuacanito	0.2	766	307	0	0	0	0	0	0	0.2	766	307	-3.1	-2.2	-98.668	21.208	Alluvial	3.3	Tamuin	Yes	Non-stressed
	13	SONORA	Tepache	1.1	1123	743	0	0	0	0	0	0	1.1	1123	743	-3.1	-2.2	-109.533	29.534	Polygenic conglomerate	0.9	Rio Moctezuma	Yes	Non-stressed
	13	SONORA	Quiriego	0	23	7	0	0	0	0	0	0	0	23	7	-3.1	-2.5	-109.254	27.515	Colluvial	1.1	Rosario - Tesopaco - El Quiriego	Yes	Non-stressed
	13	SONORA	Puerto Peñasco	2.1	2065	915	0	0	0	0	0	0	2.1	2065	915	-3.1	-2.3	-113.492	31.345	Eólico	0.6	Sonoyta - Puerto Peñasco	No	Stressed
	14	NUEVO LEON	Campestre Huinalá	1.1	5460	2769	0	0	0	0	0	0	1.1	5460	2769	-3.1	-2.6	-100.14	25.72	Polygenic conglomerate, Alluvial, Shale-Loam	1.2	Area Metropolitana de Monterrey	No	Non-stressed
	16	GUERRERO	Nejapa	2.9	4019	1151	0	0	0	0	0	0	2.9	4019	1151	-3.1	-2.5	-99.144	17.614	Alluvial	2.9	Chilapa	Yes	Non-stressed
	16	GUERRERO	Mochitlán	0.6	1921	685	0	0	0	0	0	0	0.6	1921	685	-3.1	-2.3	-99.37	17.475	Alluvial	2.7	Tepechicotlan	Yes	Non-stressed
	17	SINALOA	Escuinapa de Hidalgo	0.1	200	54	0	0	0	0	0	0	0.1	200	54	-3.1	-2.2	-105.788	22.822	Alluvial	0.3	Valle de Escuinapa	Yes	Non-stressed
	17	ZACATECAS	Río Florido	0.7	2144	701	0	0	0	0	0	0	0.7	2144	701	-3.1	-2.3	-102.99	23.35	Alluvial	0.5	Aguanaval	No	Stressed
	21	STATE OF MEXICO	Santa María Tianguistengo	0.7	6462	1848	0	0	0	0	0	0	0.7	6462	1848	-3.1	-2.2	-99.249	19.688	Lahar-Andesitic tuff, Alluvial	2	Cuautitlan - Pachuca	No	Stressed
	22	SINALOA	Estación Naranjo	0.2	297	82	0	0	0	0	0	0	0.2	297	82	-3.1	-2.3	-108.481	25.814	Alluvial	0.1	Rio Sinaloa	Yes	Non-stressed
	23	COLIMA	Manzanillo	0.3	1664	686	0	0	0	0	0	0	0.3	1664	686	-3.1	-2.4	-104.306	19.082	Littoral	0.7	Jalipa - Tapeixtles	No	Non-stressed
	23	JALISCO	Barra de Navidad	0	126	58	0	0	0	0	0	0	0	126	58	-3.1	-1.4	-104.682	19.216	Alluvial	0.6	Cihuatlan	No	Non-stressed
	26	STATE OF MEXICO	San José del Rincón Centro	0.6	1930	593	0	0	0	0	0	0	0.6	1930	593	-3.1	-2.4	-100.149	19.659	Lahar	4.5	Ixtlahuaca - Atlacomulco	Yes	Non-stressed
	26	STATE OF MEXICO	Atlacomulco de Fabela	0.9	4370	1672	0	0	0	0	0	0	0.9	4370	1672	-3.1	-2.3	-99.868	19.792	Alluvial, Andesite-Basalt	3.1	Ixtlahuaca - Atlacomulco	Yes	Non-stressed
	27	COLIMA	Cuauhtémoc	0.9	2458	1048	0	0	0	0	0	0	0.9	2458	1048	-3.1	-2.3	-103.587	19.335	Lahar-Pyroclastic	3.6	Colima	Yes	Non-stressed
	0	OAXACA	San Dionisio Ocotepec	0.1	32	15	0	0	0	0	0	0	0.1	32	15	-3	-2.2	-96.385	16.792	Andesitic tuff-Rhyolitic tuff	4.5	Tehuantepec	Yes	Non-stressed
	0	OAXACA	San Francisco Sola	0.1	625	217	0	0	0	0	0	0	0.1	625	217	-3	-2.4	-96.974	16.508	Alluvial	1.3	Jamiltepec	No	Non-stressed
	0	OAXACA	San Jorge Nuchita	1.5	633	438	0	0	0	0	0	0	1.5	633	438	-3	-2.3	-98.096	17.663	Alluvial	3.7	Mariscala	Yes	Non-stressed
	0	OAXACA	Zapotitlán Palmas	1.5	1120	510	0	0	0	0	0	0	1.5	1120	510	-3	-2.2	-97.834	17.891	Limestone-Shale, Toba andesítica-Arenisca	2.6	Mariscala	Yes	Non-stressed
	0	PUEBLA	Magdalena Cuayucatepec	2.3	2584	642	0	0	0	0	0	0	2.3	2584	642	-3	-2.2	-97.494	18.545	Andesitic tuff	0.7	Valle de Tehuacan	Yes	Non-stressed
	2	GUANAJUATO	Coroneo	0.2	76	30	0	0	0	0	0	0	0.2	76	30	-3	-2.4	-100.365	20.211	Rhyolitic tuff-Dacitic tuff	2.3	Valle de La Cuevita	No	Non-stressed
	2	GUANAJUATO	Tarandacuao	0.9	444	188	0	0	0	0	0	0	0.9	444	188	-3	-2.4	-100.526	20.01	Lacustrine	0.9	Valle de Acambaro	Yes	Non-stressed
	2	MICHOACAN	Villachuato	1.6	2828	1218	0	0	0	0	0	0	1.6	2828	1218	-3	-1	-101.635	20.149	Andesite-Basalt	1.3	Pastor Ortiz - La Piedad	No	Stressed
	6	JALISCO	San Lucas Evangelista	0	39	8	0	0	0	0	0	0	0	39	8	-3	-2.2	-103.364	20.412	Alluvial	0.9	Cajititlan	No	Stressed
	6	JALISCO	Juanacatlán	0.9	3543	954	0	0	0	0	0	0	0.9	3543	954	-3	-2.3	-103.691	20.038	Andesite-Basalt	2.7	Tapalpa, Autlan	No, Yes	Non-stressed
	6	MICHOACAN	San Pedro Cahro	1	736	269	0	0	0	0	0	0	1	736	269	-3	-2.4	-102.656	20.108	Alluvial	0.7	Cienega de Chapala	No	Non-stressed
	8	STATE OF MEXICO	Barrio San Pedro (La Concepción San Pedro)	0.8	3595	975	0	0	0	0	0	0	0.8	3595	975	-3	-2.2	-99.765	19.367	Lacustrine	4.7	Valle de Toluca	No	Stressed
	8	STATE OF MEXICO	San Miguel Almaya	0	2478	771	0	0	0	0	0	0	0	2478	771	-3	-2.2	-99.438	19.215		1.3	Valle de Toluca	No	Stressed
	8	STATE OF MEXICO	Villa de Almoloya de Juárez	0.8	3595	975	0	0	0	0	0	0	0.8	3595	975	-3	-2.2	-99.76	19.367	Lacustrine	4.7	Valle de Toluca	No	Stressed
	8	STATE OF MEXICO	La Cabecera	0.8	3595	975	0	0	0	0	0	0	0.8	3595	975	-3	-2.2	-99.756	19.365	Lacustrine	4.7	Valle de Toluca	No	Stressed
	9	SINALOA	Costa Rica	0	126	35	0	0	0	0	0	0	0	126	35	-3	-2.4	-107.399	24.596	Alluvial	0	Rio Culiacan	No	Non-stressed
	11	COAHUILA	Ciudad Acuña	1.2	123	45	0	0	0	0	0	0	1.2	123	45	-3	-2.2	-101.029	29.346	Polygenic conglomerate, Limestone, Shale-Limestone	1.1	Presa La Amistad	Yes	Non-stressed
	11	COAHUILA	Las Esperanzas	0.9	2187	794	0	0	0	0	0	0	0.9	2187	794	-3	-2.2	-101.357	27.735	Alluvial, Shale-Sandstone	1.3	Region Carbonifera	No	Non-stressed
	12	VERACRUZ	Tampico Alto	0.5	762	296	0	0	0	0	0	0	0.5	762	296	-3	-2.3	-97.804	22.112	Siltstone-Sandstone	2.3	Tampico - Misantla	Yes	Non-stressed
	15	PUEBLA	Nopalucan de la Granja	0.4	114	40	0	0	0	0	0	0	0.4	114	40	-3	-2.3	-97.831	19.222	Andesitic tuff	1.1	Libres - Oriental	Yes	Non-stressed
	16	GUERRERO	Ciudad Apaxtla de Castrejón	0.3	968	311	0	0	0	0	0	0	0.3	968	311	-3	-2.2	-99.934	18.133	Meta-andesite-Sandstone	4.6	Tlacotepec	Yes	Non-stressed
	16	HIDALGO	Nopala de Villagrán	1.3	1952	1017	0	0	0	0	0	0	1.3	1952	1017	-3	-2.2	-99.645	20.247	Conglomerate polygenic-Sandstone, Basalt	2.6	Huichapan - Tecozautla	No	Non-stressed
	17	JALISCO	El Tuito	0.6	1740	674	0	0	0	0	0	0	0.6	1740	674	-3	-2.5	-105.322	20.318	Granite-Granodiorite	2.6	Vista del Mar	Yes	Non-stressed
	17	NAYARIT	Tuxpan	0.4	364	128	0	0	0	0	0	0	0.4	364	128	-3	-2.2	-105.275	21.942	Alluvial	0.3	San Pedro - Tuxpan	Yes	Non-stressed
	17	SINALOA	Teacapán	0.3	528	214	0	0	0	0	0	0	0.3	528	214	-3	-2.3	-105.735	22.536	Littoral	0	Laguna Agua Grande	No	Non-stressed
	17	ZACATECAS	Luis Moya	0.2	596	200	0	0	0	0	0	0	0.2	596	200	-3	-2.4	-102.253	22.441	Alluvial	0.7	Ojocaliente	No	Stressed
	19	STATE OF MEXICO	Los Álamos Conjunto Urbano	0.9	1790	595	0	0	0	0	0	0	0.9	1790	595	-3	-2.8	-98.856	19.246	Alluvial	0.5	Chalco - Amecameca	No	Stressed
	19	STATE OF MEXICO	San Martín Cuautlalpan	1.5	7842	2148	0	0	0	0	0	0	1.5	7842	2148	-3	-2.4	-98.837	19.277	Lahar-Andesitic tuff, Alluvial	2.8	Chalco - Amecameca	No	Stressed
	19	STATE OF MEXICO	Pueblo Nuevo Conjunto Urbano	1.2	3921	1074	0	0	0	0	0	0	1.2	3921	1074	-3	-2.4	-98.846	19.274	Alluvial	0.9	Chalco - Amecameca	No	Stressed
	21	HIDALGO	Tolcayuca	1.3	2516	809	0	0	0	0	0	0	1.3	2516	809	-3	-2.1	-98.913	19.959	Alluvial	2.1	Cuautitlan - Pachuca	No	Stressed
	21	STATE OF MEXICO	Barrio Tlatenco	1.4	2899	1138	0	0	0	0	0	0	1.4	2899	1138	-3	-2.2	-99.193	19.734	Alluvial	0.9	Cuautitlan - Pachuca	No	Stressed
	21	STATE OF MEXICO	San Pedro Xalpa	0.6	1985	600	0	0	0	0	0	0	0.6	1985	600	-3	-2.2	-99.184	19.834	Andesite-Basalt	4.4	Cuautitlan - Pachuca	No	Stressed
	22	SINALOA	Ahome	0.1	0	0	0	0	0	0	0	0	0.1	0	0	-3	-2.3	-109.161	25.91	Alluvial	0.1	Rio Fuerte	Yes	Non-stressed
	23	JALISCO	La Huerta	0.1	47	21	0	0	0	0	0	0	0.1	47	21	-3	-2.4	-104.655	19.491	Alluvial	2.3	La Huerta	No	Non-stressed
	24	GUANAJUATO	Franco	0.3	1429	418	0	0	0	0	0	0	0.3	1429	418	-3	-2.3	-101.441	20.939	Sandstone-Polygenic conglomerate	1.1	Silao - Romita	Yes	Non-stressed
	26	STATE OF MEXICO	Ciudad de Jocotitlán	0.4	229	87	0	0	0	0	0	0	0.4	229	87	-3	-2.2	-99.795	19.699	Lacustrine	3.1	Ixtlahuaca - Atlacomulco	Yes	Non-stressed
	28	TLAXCALA	Muñoz	2.4	437	154	0	0	0	0	0	0	2.4	437	154	-3	-2.3	-98.203	19.479	Alluvial	1.1	Alto Atoyac	Yes	Non-stressed
	0	OAXACA	Loma Bonita	0.2	196	91	0	0	0	0	0	0	0.2	196	91	-2.9	-2.1	-95.879	18.127	Conglomerate polygenic-Sandstone	0.6	Tuxtepec	Yes	Non-stressed
	1	COAHUILA	San Pedro	0.6	22	5	0	0	0	0	0	0	0.6	22	5	-2.9	-2.2	-102.971	25.754	Alluvial	1.2	Principal - Region Lagunera	No	Stressed
	2	GUANAJUATO	Puruagua	2.7	1504	736	0	0	0	0	0	0	2.7	1504	736	-2.9	-2.3	-100.457	20.075	Lacustrine, Lahar	2.4	Valle de Acambaro	Yes	Non-stressed
	2	MICHOACAN	Indaparapeo	1	1343	459	0	0	0	0	0	0	1	1343	459	-2.9	-2.4	-100.964	19.793	Lacustrine, Lahar	2.5	Morelia - Querendaro	No	Non-stressed
	2	QUERETARO	Santa María Magdalena	1.2	14	6	0	0	0	0	0	0	1.2	14	6	-2.9	-2.3	-100.468	20.596	Sandstone-Polygenic conglomerate	0.2	Valle de Queretaro	No	Stressed
	4	TAMAULIPAS	San Carlos	0.2	497	231	0	0	0	0	0	0	0.2	497	231	-2.9	-2.2	-98.947	24.584	Shale-Limestone	3.5	San Carlos	Yes	Non-stressed
	5	HIDALGO	San Antonio Zaragoza	7.8	3811	1250	0	0	0	0	0	0	7.8	3811	1250	-2.9	-2.2	-99.013	20.251	Alluvial	0.7	Actopan - Santiago de Anaya	Yes	Non-stressed
	5	HIDALGO	El Rosario	7.8	7622	2500	0	0	0	0	0	0	7.8	7622	2500	-2.9	-2.2	-99.026	20.248	Alluvial, Lacustrine	1.7	Actopan - Santiago de Anaya	Yes	Non-stressed
	6	JALISCO	San Miguel Cuyutlán	0.3	839	326	0	0	0	0	0	0	0.3	839	326	-2.9	-2	-103.385	20.422	Alluvial	2.3	Cajititlan	No	Stressed
	6	JALISCO	San Luis Soyatlán	0.6	2192	956	0	0	0	0	0	0	0.6	2192	956	-2.9	-2.1	-103.302	20.193	Alluvial	3.5	Chapala	Yes	Non-stressed
	8	STATE OF MEXICO	San Lorenzo Oyamel	2.6	13704	3142	0	0	0	0	0	0	2.6	13704	3142	-2.9	-2.7	-99.578	19.434	Lahar-Andesitic tuff, Alluvial	1.2	Valle de Toluca	No	Stressed
	8	STATE OF MEXICO	San Luis Mextepec	1	5435	1750	0	0	0	0	0	0	1	5435	1750	-2.9	-2.1	-99.697	19.297	Alluvial	0.7	Valle de Toluca	No	Stressed
	9	SINALOA	San Pedro	0.4	93	50	0	0	0	0	0	0	0.4	93	50	-2.9	-1.4	-107.56	24.766	Alluvial	0.2	Rio Culiacan	No	Non-stressed
	9	SINALOA	Pericos	0	0	1	0	0	0	0	0	0	0	0	1	-2.9	-1.3	-107.711	25.087	Andesite-Andesitic tuff	0.6	Rio Culiacan	No	Non-stressed
	10	BAJA CALIFORNIA	Benito Juárez (Ejido Tecolotes)	0	3	3	0	0	0	0	0	0	0	3	3	-2.9	-2.1	-115.003	32.559	Alluvial	0.9	Valle de Mexicali	No	Stressed
	11	COAHUILA	Sacramento	0.7	814	328	0	0	0	0	0	0	0.7	814	328	-2.9	-2.1	-101.721	27.009	Alluvial	1.4	Monclova	No	Non-stressed
	11	COAHUILA	Piedras Negras	2.3	333	123	0	0	0	0	0	0	2.3	333	123	-2.9	-2.3	-100.563	28.661	Polygenic conglomerate, Alluvial, Shale-Sandstone	1	Allende - Piedras Negras	No	Non-stressed
	11	COAHUILA	Colonia Venustiano Carranza	1.3	111	41	0	0	0	0	0	0	1.3	111	41	-2.9	-2.3	-100.561	28.641	Shale-Sandstone	1.2	Allende - Piedras Negras	No	Non-stressed
	14	NUEVO LEON	Monte Kristal	0.3	3364	1216	0	0	0	0	0	0	0.3	3364	1216	-2.9	-2.4	-100.157	25.626	Polygenic conglomerate, Shale-Loam	1.7	Area Metropolitana de Monterrey	No	Non-stressed
	14	NUEVO LEON	Héctor Caballero	0.1	520	136	0	0	0	0	0	0	0.1	520	136	-2.9	-2.4	-100.129	25.633	Polygenic conglomerate, Alluvial	1.2	Area Metropolitana de Monterrey	No	Non-stressed
	14	NUEVO LEON	Fraccionamiento Misión de San Javier	0.3	758	536	0	0	0	0	0	0	0.3	758	536	-2.9	-2.4	-100.151	25.743	Polygenic conglomerate, Alluvial	1	Area Metropolitana de Monterrey	No	Non-stressed
	16	GUERRERO	Ixtapa Zihuatanejo	1.1	726	718	0	0	0	0	0	0	1.1	726	718	-2.9	-2.5	-101.593	17.659	Alluvial	1.4	Ixtapa	Yes	Non-stressed
	16	MORELOS	Tepalcingo	1.2	3322	1059	0	0	0	0	0	0	1.2	3322	1059	-2.9	-2.3	-98.851	18.601	Lahar	1.1	Tepalcingo - Axochiapan	Yes	Non-stressed
	16	MORELOS	Jojutla	0.1	289	137	0	0	0	0	0	0	0.1	289	137	-2.9	-2.9	-99.171	18.622	Alluvial	1.5	Zacatepec	Yes	Non-stressed
	16	STATE OF MEXICO	Villa Donato Guerra	0.3	1013	353	0	0	0	0	0	0	0.3	1013	353	-2.9	-2.3	-100.141	19.311	Meta-limestone-Meta-shale	3.1	Villa Victoria - Valle de Bravo	No	Non-stressed
	16	STATE OF MEXICO	San Agustín de las Palmas (San Agustín)	0.3	1013	353	0	0	0	0	0	0	0.3	1013	353	-2.9	-2.3	-100.142	19.316	Meta-limestone-Meta-shale	3.1	Villa Victoria - Valle de Bravo	No	Non-stressed
	16	TLAXCALA	San Antonio Atotonilco	4.2	2296	756	0	0	0	0	0	0	4.2	2296	756	-2.9	-2.3	-98.47	19.374	Lahar-Andesitic tuff, Andesitic tuff-Andesite	3.5	Alto Atoyac, Valle de Puebla	Yes	Non-stressed
	17	DURANGO	Victoria de Durango	0.1	1220	885	0	0	0	0	0	0	0.1	1220	885	-2.9	-3.1	-104.544	24.015	Alluvial	0.3	Valle del Guadiana	No	Stressed
	17	SINALOA	La Cruz	0.1	23	8	0	0	0	0	0	0	0.1	23	8	-2.9	-2.3	-106.903	23.932	Polygenic conglomerate	1.1	Rio Elota	Yes	Non-stressed
	18	OAXACA	Santa Catarina Minas	1.3	514	166	0	0	0	0	0	0	1.3	514	166	-2.9	-2.2	-96.623	16.787	Alluvial	2.6	Valles Centrales	Yes	Non-stressed
	18	OAXACA	San Juan Teitipac	0.1	15	4	0	0	0	0	0	0	0.1	15	4	-2.9	-2.3	-96.615	16.919	Alluvial	0.3	Valles Centrales	Yes	Non-stressed
	18	OAXACA	San Pedro Mártir	1.2	1899	705	0	0	0	0	0	0	1.2	1899	705	-2.9	-2.2	-96.711	16.743	Alluvial	1.3	Valles Centrales	Yes	Non-stressed
	19	STATE OF MEXICO	El Cooperativo	0.4	1675	878	0	0	0	0	0	0	0.4	1675	878	-2.9	-2.3	-98.888	19.496	Alluvial	0.4	Texcoco	No	Stressed
	19	STATE OF MEXICO	Tepetlixpa	1	3080	924	0	0	0	0	0	0	1	3080	924	-2.9	-2.3	-98.822	19.034	Basalt-Andesite	2.4	Cuautla - Yautepec	No	Non-stressed
	19	STATE OF MEXICO	Unidad Habitacional Embotelladores	0.4	1675	878	0	0	0	0	0	0	0.4	1675	878	-2.9	-2.3	-98.894	19.5	Alluvial	0.4	Texcoco	No	Stressed
	19	STATE OF MEXICO	Salitrería	0.4	1675	878	0	0	0	0	0	0	0.4	1675	878	-2.9	-2.3	-98.891	19.498	Alluvial	0.4	Texcoco	No	Stressed
	20	NUEVO LEON	Melchor Ocampo	0.1	39	12	0	0	0	0	0	0	0.1	39	12	-2.9	-2.3	-99.54	26.059	Polygenic conglomerate	3.1	Bajo Rio Bravo	Yes	Non-stressed
	20	NUEVO LEON	Doctor Coss	0.5	243	202	0	0	0	0	0	0	0.5	243	202	-2.9	-2.3	-99.178	25.934	Polygenic conglomerate, Alluvial	1.4	Bajo Rio Bravo	Yes	Non-stressed
	21	STATE OF MEXICO	Santa María Ajoloapan	1.9	1652	520	0	0	0	0	0	0	1.9	1652	520	-2.9	-2.1	-99.051	19.969	Lacustrine	2	Valle del Mezquital	Yes	Non-stressed
	21	STATE OF MEXICO	Arbolada los Sauces	1.6	34198	19288	0	0	0	0	0	0	1.6	34198	19288	-2.9	-2.1	-99.045	19.813	Alluvial, Lacustrine	0.3	Cuautitlan - Pachuca	No	Stressed
	21	STATE OF MEXICO	Hacienda los Encinos	1.6	21810	12204	0	0	0	0	0	0	1.6	21810	12204	-2.9	-2.1	-99.04	19.809	Alluvial	0.3	Cuautitlan - Pachuca	No	Stressed
	21	STATE OF MEXICO	Las Plazas	0.9	12388	7084	0	0	0	0	0	0	0.9	12388	7084	-2.9	-2.1	-99.042	19.814	Alluvial	0.1	Cuautitlan - Pachuca	No	Stressed
	25	SAN LUIS POTOSI	Venado	0.7	182	69	0	0	0	0	0	0	0.7	182	69	-2.9	-2.2	-101.075	22.928	Alluvial	0.9	Villa de Arista	No	Stressed
	27	JALISCO	El Rincón	0	6	4	0	0	0	0	0	0	0	6	4	-2.9	-2.1	-103.403	19.661	Alluvial	0.9	Ciudad Guzman	No	Non-stressed
	28	VERACRUZ	El Pital	0.1	229	88	0	0	0	0	0	0	0.1	229	88	-2.9	-1.3	-96.895	20.156	Alluvial	1.1	Martinez de La Torre - Nautla	Yes	Non-stressed
	0	OAXACA	Heroica Villa Tezoatlán de Segura y Luna, Cuna de la Independencia de Oaxaca	0.4	484	278	0	0	0	0	0	0	0.4	484	278	-2.8	-1.5	-97.807	17.649	Alluvial	2.5	Huajuapan de Leon	Yes	Non-stressed
	0	PUEBLA	Petlalcingo	0.8	869	396	0	0	0	0	0	0	0.8	869	396	-2.8	-1.3	-97.92	18.082	Toba andesítica-Arenisca	2.7	Ixcaquixtla	Yes	Non-stressed
	2	GUANAJUATO	San Pedro Tenango	0	11	4	0	0	0	0	0	0	0	11	4	-2.8	-2.3	-100.635	20.513	Sandstone-Polygenic conglomerate	0	Valle de Celaya	No	Stressed
	6	JALISCO	Las Pintitas	1.3	2188	1406	0	0	0	0	0	0	1.3	2188	1406	-2.8	-2	-103.312	20.547	Alluvial, Basalt-Andesite	0.9	Toluquilla	No	Stressed
	8	STATE OF MEXICO	San Miguel Zinacantepec	0.6	2578	823	0	0	0	0	0	0	0.6	2578	823	-2.8	-2.1	-99.702	19.288	Alluvial	0.5	Valle de Toluca	No	Stressed
	9	SINALOA	Quilá	0.8	1942	649	0	0	0	0	0	0	0.8	1942	649	-2.8	-2.3	-107.223	24.419	Alluvial	0.2	Rio San Lorenzo	Yes	Non-stressed
	13	CHIHUAHUA	Vicente Guerrero	0	0	0	0	0	0	0	0	0	0	0	0	-2.8	-2	-107.474	28.545	Alluvial	3.6	Guerrero - Yepomera	No	Non-stressed
	14	NUEVO LEON	Loma la Paz	3.3	0	0	0	0	0	0	0	0	3.3	0	0	-2.8	-2.4	-100.131	25.698	Polygenic conglomerate, Shale-Loam	1.7	Area Metropolitana de Monterrey	No	Non-stressed
	14	NUEVO LEON	Bello Amanecer	2.7	0	0	0	0	0	0	0	0	2.7	0	0	-2.8	-2.4	-100.133	25.696	Polygenic conglomerate	0.9	Area Metropolitana de Monterrey	No	Non-stressed
	16	STATE OF MEXICO	San Felipe Santiago	0	3773	930	0	0	0	0	0	0	0	3773	930	-2.8	-2.2	-100.103	19.383	Andesite-Andesitic tuff	2	Villa Victoria - Valle de Bravo	No	Non-stressed
	17	JALISCO	Yahualica de González Gallo	0	41	18	0	0	0	0	0	0	0	41	18	-2.8	-2	-102.905	21.179	Rhyolitic tuff	4.5	Yahualica	Yes	Non-stressed
	20	NUEVO LEON	General Treviño	0.5	139	108	0	0	0	0	0	0	0.5	139	108	-2.8	-2.2	-99.48	26.227	Alluvial	0.3	Agualeguas - Ramones	Yes	Non-stressed
	21	STATE OF MEXICO	Paseos de San Juan	2	10068	4957	0	0	0	0	0	0	2	10068	4957	-2.8	-2	-99.009	19.785	Alluvial, Andesite-Basalt	1.2	Cuautitlan - Pachuca	No	Stressed
	21	STATE OF MEXICO	Paseos del Lago II	0.6	1710	680	0	0	0	0	0	0	0.6	1710	680	-2.8	-2	-99.07	19.796	Alluvial	0.3	Cuautitlan - Pachuca	No	Stressed
	21	STATE OF MEXICO	Los Reyes Acozac	1.5	5472	1584	0	0	0	0	0	0	1.5	5472	1584	-2.8	-2	-99.004	19.782	Alluvial, Andesite-Basalt	1.7	Cuautitlan - Pachuca	No	Stressed
	22	SINALOA	Alhuey	0	10	6	0	0	0	0	0	0	0	10	6	-2.8	-2	-108.135	25.371	Alluvial	0.3	Rio Mocorito	No	Non-stressed
	28	PUEBLA	Ciudad de Lázaro Cárdenas	0	177	56	0	0	0	0	0	0	0	177	56	-2.8	-2.1	-97.693	20.458	Basalt	1.5	Poza Rica	Yes	Non-stressed
	28	VERACRUZ	Pueblillo	0.1	290	118	0	0	0	0	0	0	0.1	290	118	-2.8	-2.1	-97.257	20.257	Rhyolitic tuff, Siltstone-Sandstone	1.2	Tecolutla	Yes	Non-stressed
	28	VERACRUZ	Agua Dulce	0	26	12	0	0	0	0	0	0	0	26	12	-2.8	-2.1	-97.287	20.365	Rhyolitic tuff-Dacite	0.9	Tecolutla	Yes	Non-stressed
