# Supplementary material for: Country-scale assessment of urban areas, population, and households exposed to land subsidence using Sentinel-1 InSAR, and GPS time series
Source: Nat Hazards (Dordr). 2023 Oct 29;120(2):1577–601. doi: 10.1007/s11069-023-06259-5 (PMC10824816; doi:10.1007/s11069-023-06259-5)
Supplement: Supplementary file 3 — Supplementary file3 (XLSX 12 KB) [file 11069_2023_6259_MOESM3_ESM.xlsx]

## Sheet: Sheet1
GPS station	Timeoverlap
TNBA	1.117
TSFX	1.12
IZAC	1.1014
UAGU	1.1123
INEG	1.1205
TNSL	1.1068
ISLP	1.1041
GTLE	0.7534
UNLE	0.4877
UGTO	1.0986
UIRA	0.660274
USMX	1.1205
TNCU	1.1534
ICHI	1.1233
IMIP	1.1178
UQRO	1.1397
UJUR	1.1479
CEGA	0.5233
CEFA	1.0767
IDGO	1.1041
CULC	1.1205
TOL2	1.137
MXTO	1.1397
MRCU	0.906849
TNMQ	0.5644
TNCY	0.5973
TNAT	1.137
UGEO	1.1534
TNTM	1.1534
TNMT	1.1534
TNMS	1.1534
TNLC	1.1534
TNCT	0.7507
TNCM	1.1534
TNAM	1.1534
JAGU	1.1479
INAY	1.1397
IIEG	0.953425
COL2	1.126
ANIG	0.890411
IPAZ	1.1178
MSD1	1.1178
TNTB	0.4712
TAM1	1.12055
QUEX	1.15342
PTEX	1.15342
PSTX	1.15342
PLTX	1.15342
PLPX	1.15342
PJZX	1.15342
PHJX	1.15342
PB2Y	1.11781
PB1Y	0.273973
PALX	1.15342
MEXI	1.15342
DAEX	1.15068
UTAC	1.11781
UQRO	1.12329
UNVA	0.810959
UNTO	1.15342
UJUR	1.13699
UJAL	1.12877
TOL2	1.05479
HGTO	1.14794
ICMX	1.11507
TNMO	1.15342
TNGF	1.15342
MXTO	1.13973
MXTO	1.13973
MXMX	0.665753
MXAT	1.14794
MMX1	1.14794
CEGA	0.476712
CEFA	1.05753
TNIF	1.12055
UIRA	0.660274
UCOE	1.12055
TNZA	1.12055
TNMO	1.12055
TNCN	1.12055
CEGA	0.528767
TNCC	1.10959
YESX	1.12055
INAY	1.10411
USMX	1.12055
UVER	1.10685
TNNX	1.15342
OAX2	1.15342
OXGU	1.15342
TNSJ	1.15342
TNNP	1.15342
TNCY	0.610959
OXUM	1.14795
OXPE	1.14521
OAX2	1.15342
TNPP	1.12055
IPAZ	1.12055
IHER	1.08767
TNHM	1.12055
ICDV	1.13699
ICMX	1.10137
ICEP	1.10411
HGCS	1.12329
HGPA	0.660274
POP1	0.717808
MXTM	0.561644
MXMX	0.657534
IHGO	1.10959
MXAJ	1.07397
MRCU	1.10137
MMX1	1.12877
ITLA	1.10959
TNAL	1.13151
PUPB	1.12877
UNVA	0.8
UJAL	1.11507
UFXN	0.383562
UCOC	0.378082
TNGF	1.13699
TNAT	1.13699
UTON	1.13425
UXAL	1.13151
UTUL	1.11781
UTAC	1.09863
IDGO	1.13973
UVER	1.12877
UXAL	1.14521
IZAC	1.13699
IDGO	1.13973
INAY	1.13973
	1.03333
