# Supplementary material for: Country-scale assessment of urban areas, population, and households exposed to land subsidence using Sentinel-1 InSAR, and GPS time series
Source: Nat Hazards (Dordr). 2023 Oct 29;120(2):1577–601. doi: 10.1007/s11069-023-06259-5 (PMC10824816; doi:10.1007/s11069-023-06259-5)
Supplement: Supplementary file 5 — Supplementary file5 (XLSX 13 KB) [file 11069_2023_6259_MOESM5_ESM.xlsx]

## Sheet: GPS_code_State_muni
Lat	Lon	GPS STATION CODE	State (MEXICO)	Municipality
32.225	-115.419	DAEX	Baja California	Mexicali
16.632	-96.911	OXGU	Oaxaca	Ayoquezco de Aldama
32.49	-115.55	PHJX	Baja California	Mexicali
32.417	-115.884	PJZX	Baja California	Tecate
31.589	-115.151	PLPX	Baja California	Mexicali
31.816	-115.431	PLTX	Baja California	Mexicali
31.313	-115.835	PSTX	Baja California	Ensenada
32.288	-116.521	PTEX	Baja California	Tecate
16.71	-98.612	TNMQ	Guerrero	Azoyú
17.408	-97.224	TNNX	Oaxaca	Magdalena Zahuatlán
31.559	-116.064	PALX	Baja California	Ensenada
32.614	-115.89	PB2Y	Baja California	Tecate
19.067	-98.628	POP1	State of Mexico	Atlautla
19.119	-98.655	TNAL	State of Mexico	Amecameca
21.054	-104.521	ANIG	Nayarit	Ahuacatlán
20.523	-100.811	CEFA	Guanajuato	Celaya
19.244	-103.702	COL2	Colima	Colima
24.795	-107.413	CULC	Sinaloa	Culiacán
21.116	-101.667	GTLE	Guanajuato	León
19.779	-98.581	HGCS	Hidalgo	Tepeapulco
20.094	-98.751	HGPA	Hidalgo	Pachuca de Soto
19.914	-99.32	HGTO	Hidalgo	Tepeji del Río de Ocampo
23.739	-99.157	ICDV	Tamaulipas	Victoria
19.033	-98.188	ICEP	Puebla	Puebla
28.647	-106.066	ICHI	Chihuahua	Chihuahua
19.406	-99.171	ICMX	Cdmx	Cuauhtémoc
24.067	-104.607	IDGO	Durango	Durango
29.068	-110.961	IHER	Sonora	Hermosillo
20.123	-98.744	IHGO	Hidalgo	Pachuca de Soto
20.685	-103.446	IIEG	Jalisco	Zapopan
31.745	-106.446	IMIP	Chihuahua	Juárez
21.504	-104.896	INAY	Nayarit	Tepic
21.856	-102.284	INEG	Aguascalientes	Aguascalientes
24.145	-110.331	IPAZ	Baja California Sur	La Paz
22.144	-101.016	ISLP	San Luis Potosi	San Luis Potosí
19.309	-98.216	ITLA	Tlaxcala	Tlaxcala
22.778	-102.613	IZAC	Zacatecas	Zacatecas
20.695	-103.329	JAGU	Jalisco	Guadalajara
32.633	-115.476	MEXI	Baja California	Mexicali
19.432	-99.068	MMX1	Cdmx	Venustiano Carranza
18.905	-99.198	MRCU	Morelos	Jiutepec
23.16	-109.718	MSD1	Baja California Sur	Los Cabos
19.136	-98.759	MXAJ	State of Mexico	Amecameca
19.786	-99.869	MXAT	State of Mexico	Atlacomulco
19.431	-99.175	MXMX	Cdmx	Miguel Hidalgo
19.28	-99.608	MXTO	State of Mexico	Toluca
17.078	-96.717	OAX2	Oaxaca	Oaxaca de Juárez
15.889	-97.075	OXPE	Oaxaca	San Pedro Mixtepec
15.662	-96.499	OXUM	Oaxaca	San Pedro Pochutla
19.002	-98.202	PUPB	Puebla	Puebla
32.549	-115.153	QUEX	Baja California	Mexicali
22.278	-97.864	TAM1	Tamaulipas	Tampico
19.327	-99.176	TNGF	Cdmx	Coyoacán
29.081	-110.97	TNHM	Sonora	Hermosillo
20.535	-104.797	TNMS	Jalisco	Mascota
22.18	-100.974	TNSL	San Luis Potosi	San Luis Potosí
25.606	-109.053	TNTB	Sinaloa	Ahome
19.999	-102.29	TNZA	Michoacan De Ocampo	Zamora
19.293	-99.643	TOL2	State of Mexico	Toluca
21.919	-102.315	UAGU	Aguascalientes	Aguascalientes
18.91	-98.932	UCOC	Morelos	Atlatlahucan
19.242	-98.916	UFXN	State of Mexico	Chalco
20.694	-103.35	UGEO	Jalisco	Guadalajara
20.654	-101.348	UIRA	Guanajuato	Irapuato
19.313	-99.226	UJAL	Cdmx	La Magdalena Contreras
20.704	-100.447	UJUR	Queretaro De Arteaga	Querétaro
21.045	-101.671	UNLE	Guanajuato	León
19.32	-99.598	UNTO	State of Mexico	Toluca
19.484	-99.147	UNVA	Cdmx	Gustavo A. Madero
20.591	-100.413	UQRO	Queretaro De Arteaga	Querétaro
29.822	-109.681	USMX	Sonora	Moctezuma
19.404	-99.195	UTAC	Cdmx	Miguel Hidalgo
19.033	-98.316	UTON	Puebla	San Andrés Cholula
19.256	-99.016	UTUL	Cdmx	Xochimilco
19.165	-96.114	UVER	Veracruz De Ignacio De La Llave	Boca del Río
19.516	-96.925	UXAL	Veracruz De Ignacio De La Llave	Xalapa
20.47	-100.878	CEGA	Guanajuato	Cortazar
19.484	-98.979	MXTM	State of Mexico	Texcoco
32.648	-115.692	PB1Y	Baja California	Mexicali
20.536	-103.967	TNAM	Jalisco	Ameca
18.13	-98.041	TNAT	Puebla	San Pedro Yeloixtlahuaca
28.972	-113.547	TNBA	Baja California	Ensenada
18.791	-103.173	TNCC	Michoacan De Ocampo	Coalcomán de Vázquez Pallares
19.498	-105.045	TNCM	Jalisco	La Huerta
18.554	-101.971	TNCN	Michoacan De Ocampo	Arteaga
19.681	-105.259	TNCT	Jalisco	Tomatlán
28.451	-106.794	TNCU	Chihuahua	Cuauhtémoc
16.059	-97.759	TNCY	Oaxaca	Santiago Jamiltepec
18.272	-101.896	TNIF	Michoacan De Ocampo	Coahuayutla de José María Izazaga
19.506	-104.549	TNLC	Jalisco	La Huerta
19.649	-101.228	TNMO	Michoacan De Ocampo	Morelia
19.586	-104.274	TNMT	Jalisco	Cuautitlán de García Barragán
16.12	-97.142	TNNP	Oaxaca	Santos Reyes Nopala
31.336	-113.632	TNPP	Sonora	Puerto Peñasco
16.172	-96.49	TNSJ	Oaxaca	San Mateo Río Hondo
19.239	-104.79	TNTM	Jalisco	La Huerta
30.934	-114.811	TSFX	Baja California	Mexicali
19.813	-101.694	UCOE	Michoacan De Ocampo	Coeneo
21.003	-101.272	UGTO	Guanajuato	Guanajuato
28.378	-108.92	YESX	Sonora	Yécora
